# Supplementary material for: Combination of subtherapeutic anti-TNF dose with dasatinib restores clinical and molecular arthritogenic profiles better than standard anti-TNF treatment
Source: J Transl Med. 2021 Apr 23;19:165. doi: 10.1186/s12967-021-02764-y (PMC8063445; doi:10.1186/s12967-021-02764-y)
Supplement: Supplementary file 2 — Additional file 2. Log-fold change and adjusted p-values for all genes using Wild-type condition as control. [file 12967_2021_2764_MOESM2_ESM.tsv]

Gene	log2FC_Tg.Wt	pvalue_Tg.Wt	log2FC_RemP.Wt	pvalue_RemP.Wt	log2FC_Das.Wt	pvalue_Das.Wt	log2FC_DasRem.Wt	pvalue_DasRem.Wt	log2FC_RemP.Tg	pvalue_RemP.Tg	log2FC_Das.Tg	pvalue_Das.Tg	log2FC_DasRem.Tg	pvalue_DasRem.Tg
A1bg	0.3246359754	0.7923863806	-0.3313139676	0.9727359578	0.9457409398	0.1613486885	0.939045662	0.1669220624	-0.655949943	0.5340554728	0.6211049644	0.5967981331	0.6144096866	0.6089705295
A1cf	-0.0692643526	0.9292718786	-0.0010667315	1	-0.2069262222	0.3771782455	-0.1065065926	0.9351993638	0.0681976211	0.9955113553	-0.1376618697	0.799695325	-0.03724224	0.9999409184
A2ld1	-0.3572030299	0.7384019942	-1.3385175741	0.0202494164	-0.1299358148	0.999964161	0.1638945093	0.9997962113	-0.9813145442	0.1444051947	0.2272672151	0.9980639879	0.5210975392	0.797495547
A2m	-0.2277171987	0.8976617317	0.1182787361	0.9999101477	-1.0947141111	0.0178963699	-1.0765425833	0.0208133417	0.3459959348	0.9127122099	-0.8669969124	0.0860795428	-0.8488253846	0.0978026251
A3galt2	-0.0223201528	0.9999858235	-0.1675492269	0.7496301333	0.2416256343	0.3561657661	0.1867591528	0.6451261654	-0.1452290741	0.8571281929	0.263945787	0.2498823347	0.2090793056	0.5133492123
A4galt	0.2963191453	0.8811251726	-0.1968802315	0.9993053819	1.6607925463	0.0025747385	1.310874213	0.0274002852	-0.4931993768	0.8468437038	1.364473401	0.0157944086	1.0145550677	0.1305989481
A4gnt	0.1208467997	0.9263002386	0.0985877523	0.9985713294	0.3754740023	0.3248995598	0.2183884468	0.8580202051	-0.0222590474	0.9999999853	0.2546272026	0.7433679847	0.0975416471	0.9987746135
Aaas	0.3120245791	0.4262259114	-0.4229652963	0.5895342865	-0.2807161759	0.9101318976	-0.5733936759	0.2532890897	-0.7349898754	0.0643902478	-0.592740755	0.2085364364	-0.885418255	0.0146569477
Aacs	-0.3141069338	0.1093733514	0.1173792593	0.9958994162	-0.0014385648	1	-0.1658571065	0.9662780936	0.431486193	0.1932494356	0.3126683689	0.5467210213	0.1482498273	0.9831372836
Aadac	0.0730847404	0.8644679631	-0.0846563796	0.9694459985	1.45E-01	0.6777410019	0.0731223241	0.9870165213	-0.15774112	0.5807289281	0.0715406392	0.9892753465	3.76E-05	1
Aadacl2	0.0565221581	0.9999973472	0.0603969444	0.9999998673	0.3094456481	0.9799115797	0.5805961574	0.6571015273	0.0038747863	1	0.25292349	0.9945777063	0.5240739993	0.7540664683
Aadat	-0.0249800785	0.9999891073	-0.2185437894	0.6343205195	0.1975788958	0.7336203646	0.1163288495	0.97736451	-0.1935637108	0.7514501184	0.2225589744	0.6104208213	0.1413089281	0.9371179578
Aagab	0.2630434466	0.3992078085	0.2726088704	0.8168004867	0.1888391944	0.9681711227	-0.0232408519	0.9999999935	0.0095654238	1	-0.0742042521	0.9999484099	-0.2862842984	0.7797839496
Aak1	-0.1036853803	0.5838937875	0.1266426574	0.815295422	-0.049677713	0.9991601587	0.0738590926	0.9882366049	0.2303280377	0.1925597554	0.0540076674	0.9986051302	0.1775444729	0.4730341218
Aamp	-0.2139068542	0.6814730415	0.053065044	0.9999970035	-0.891550419	0.0038772521	-0.8676447245	0.0052870385	0.2669718981	0.8633746485	-0.6776435648	0.0404880434	-0.6537378704	0.0526411823
Aanat	0.1668509551	0.327205682	-0.059856463	0.9994603469	0.0688214074	0.9985547964	0.1973382593	0.6407635371	-0.2267074181	0.4778730541	-0.0980295477	0.9862415026	0.0304873041	0.9999969826
Aard	-0.0798407596	0.9998868362	0.2057814769	0.9961074135	0.1714627731	0.9988790121	0.216329625	0.9945989771	0.2856222365	0.9720068363	0.2513035328	0.9868916561	0.2961703846	0.9656718726
Aars	0.0062923472	1	0.3189922315	0.6901880069	0.4721250556	0.2616191299	0.4549097778	0.2993050288	0.3126998843	0.7078663696	0.4658327083	0.2617097866	0.4486174306	0.3011579181
Aars2	0.0803042233	0.9999331149	-0.5476072083	0.6456802646	0.7123929769	0.3506890853	0.7907915417	0.2428118997	-0.6279114316	0.4856866468	0.6320887536	0.4777983691	0.7104873184	0.3414992615
Aasdh	-0.0744704551	0.9256946801	0.3329172639	0.053629797	-0.1282611157	0.8838429599	-0.1148196343	0.930956997	0.407387719	0.007819494	-0.0537906606	0.9994367011	-0.0403491791	0.9999324719
Aasdhppt	-0.3201397479	0.0270383304	0.1270944722	0.9783942096	-0.2826159907	0.4543986151	-0.1976452963	0.8123804377	0.4472342201	0.0540946544	0.0375237571	0.9999966064	0.1224944516	0.9834745581
Aass	-0.1959914818	0.3154715491	-0.6341758657	0.0014499483	0.0547850139	0.9999062721	0.0191414491	0.9999999736	-0.4381843839	0.0461776275	0.2507764957	0.5357172318	0.2151329309	0.7030735919
Aatf	0.1198091987	0.9616511224	0.7748128704	0.006678613	0.3324339815	0.5953227505	0.3912725926	0.4100771417	0.6550036717	0.0261399289	0.2126247828	0.9285138541	0.2714633939	0.7896311364
Aatk	-0.0735089957	0.9997127275	0.3564783796	0.7801647145	0.4938730093	0.4425380015	0.7531063426	0.0740898832	0.4299873754	0.5946468754	0.567382005	0.2764056337	0.8266153383	0.0330043988
Abat	-0.4674805524	0.4509132049	0.2239876991	0.998101169	-1.0491773472	0.1107602334	-1.1694911898	0.0571316671	0.6914682514	0.507914189	-0.5816967949	0.6989479652	-0.7020106375	0.4900213007
Abca1	0.686688094	6.71E-07	0.3061719722	0.4414668902	0.2610113704	6.21E-01	-0.6408238148	0.0050669376	-0.3805161218	0.1994461023	-0.4256767236	0.113610102	-1.3275119088	2.59E-09
Abca12	0.3482207575	0.9944622858	-0.210556162	0.9999945478	1.6048674954	0.3861537179	2.2976115231	0.080572087	-0.5587769195	0.9938972711	1.2566467379	0.656486012	1.9493907657	0.1772366916
Abca13	-0.0968073024	0.9986275113	-0.3819546528	0.7696373935	1.530054375	4.53E-05	1.6792399769	9.93E-06	-0.2851473504	0.9366391311	1.6268616774	6.98E-06	1.7760472792	1.14E-06
Abca14	-0.0117470801	0.9999997006	-0.0787793611	0.987200116	0.1077720509	0.927530031	0.0856241806	0.9789752132	-0.067032281	0.9957005588	0.1195191311	0.8843937344	0.0973712607	0.9584629938
Abca15	-0.0651256987	0.9906953186	-0.5594278889	0.0042043355	-0.0683589074	0.9993711934	-0.04991775	0.999937654	-0.4943021902	0.0120143757	-0.0032332087	1	0.0152079487	0.9999999948
Abca16	0.0347421271	0.9996771091	0.0552909537	0.9996352021	0.2665074583	0.2794869199	-0.0358325417	0.9999858548	0.0205488266	0.999999834	0.2317653312	0.4220650019	-0.0705746688	0.998105937
Abca17	0.1406087276	0.916798004	-0.5241694722	0.1375707941	0.2675159444	0.806654515	0.1626967315	0.983716355	-0.6647781998	0.0247555617	0.1269072169	0.996859208	0.0220880039	0.9999999949
Abca2	0.0734666709	0.5918608258	-0.0994503056	0.7378969133	0.278176037	0.0043725612	0.2605146713	0.0088347189	-0.1729169765	0.1512038031	0.2047093661	0.0552798754	0.1870480004	0.0985775039
Abca3	0.2327422703	0.1651734076	0.0746778009	0.9991694251	0.2150449769	0.7152791506	0.2260817824	0.6663439243	-0.1580644694	0.9203365441	-0.0176972934	0.9999999883	-0.0066604879	1
Abca4	0.2668032003	0.3937354889	-0.3026651597	0.7400854357	0.6583463681	0.0441939287	0.7494569699	0.0154808596	-0.56946836	0.0998127775	0.3915431677	0.4578967037	0.4826537696	0.2274796973
Abca5	-1.149908531	2.01E-06	0.8698305787	0.0490622992	-0.667746412	0.212120718	-0.5666739583	0.3800705177	2.0197391097	5.22E-08	0.4821621189	0.5581469777	0.5832345726	0.3359273035
Abca6	-1.0827160224	1.35E-08	-0.0044865602	1	-0.9678612361	0.0015256176	-0.0114147083	1	1.0782294623	0.0002100151	0.1148547863	0.9991305948	1.0713013141	0.0002410175
Abca7	0.3359160962	0.0001665444	0.3433258611	0.0273617394	0.2776015556	0.1140995133	0.3434024815	0.0275359767	0.007409765	0.9999999998	-0.0583145406	0.9984854579	0.0074863853	0.9999999998
Abca8a	-1.627286578	5.60E-08	0.7291808935	0.3297610013	-1.3843089213	0.004912015	-0.7871945694	0.2510807697	2.3564674715	2.24E-07	0.2429776567	0.9936052495	0.8400920085	0.1787066062
Abca8b	-1.6427855374	2.42E-12	0.1329284583	0.9992463889	-0.7603886713	7.45E-02	-0.1580874676	0.9974891184	1.7757139957	2.54E-07	0.8823968661	0.0209632697	1.4846980698	1.81E-05
Abca9	-0.3666631624	0.1796400764	0.2896443056	0.8518180543	-0.3365802778	0.7378862843	-0.3139171296	0.7960410358	0.6563074679	0.0791744702	0.0300828846	0.9999999815	0.0527460328	0.9999984481
Abcb10	0.0283640972	0.9999999937	-0.1438859722	0.9999380816	1.0038592593	0.1622864332	1.3446076389	0.0252942062	-0.1722500694	0.9997842504	0.975495162	0.1721432512	1.3162435417	0.0248772895
Abcb11	0.0069530769	1	-0.4539983796	0.3986222438	0.4755810185	0.3468179404	0.5047776389	0.2836121293	-0.4609514566	0.3699944965	0.4686279416	0.3511010681	0.497824562	0.2848918567
Abcb1a	0.0527514802	0.9999793922	0.8079709977	0.0530214817	0.2777115532	0.9315397764	0.0828606273	0.9999787922	0.7552195175	0.0726821395	0.224960073	0.9790210254	0.0301091471	0.9999999932
Abcb1b	0.6295618761	0.0157617027	0.8156012778	0.0676413202	0.6867883148	0.1739561341	-0.1166841389	0.9998031556	0.1860394017	0.9951948117	0.0572264387	0.9999992411	-0.746246015	0.1034481987
Abcb4	-1.1584585342	9.75E-05	-0.1702382778	0.9993670692	-0.5023057315	0.7281343141	0.5074688981	0.7187116981	0.9882202564	0.0697896223	0.6561528027	0.4307823241	1.6659274323	0.0002744092
Abcb5	-0.132339687	0.581081359	-0.3541101019	0.0773145155	0.0286670509	0.9999978151	-0.0929220694	0.9890654951	-0.2217704149	0.4956040406	0.1610067379	0.8173169055	0.0394176175	0.999976838
Abcb6	-0.2955076464	0.1278730964	0.2670367731	0.6871357825	0.3740352917	3.15E-01	0.6566552917	0.0096949903	0.5625444195	0.031045515	0.669542938	0.0060939168	0.952162938	3.90E-05
Abcb7	-0.0004368088	1	0.2713474861	0.6426028018	-0.2904395972	0.5688766217	-0.2569736713	0.6975184819	0.2717842949	0.6372952246	-0.2900027885	0.5646322687	-0.2565368625	0.6973552287
Abcb8	-0.0086239135	0.9999999999	0.287233412	0.748263042	0.001936838	1	0.2572772083	0.8335778248	0.2958573255	0.7203874763	0.0105607514	1	0.2659011218	0.8113667969
Abcb9	-0.0234386357	0.9999998499	0.0013004491	1	0.287816838	0.8210575076	0.601460588	0.1086788562	0.0247390848	0.9999999941	0.3112554736	0.7599075155	0.6248992236	0.0772930436
Abcc1	0.2424207949	0.0030859035	0.2484948796	0.1081861665	-0.1630408611	0.5158319712	-0.1317731759	0.7382069751	0.0060740848	0.9999999999	-0.405461656	0.0009681163	-0.3741939708	0.0027267978
Abcc10	-0.1024284124	0.9264774218	-0.0720184907	0.9995024757	-0.1051356204	0.9933847269	0.0676361389	0.999684164	0.0304099217	0.9999993633	-0.002707208	1	0.1700645513	0.9045571365
Abcc12	0.017846516	0.9999999882	0.2137462222	0.9652956873	0.3250397407	0.7640021654	0.3574455741	0.676096268	0.1958997062	0.9798072478	0.3071932247	0.8095425785	0.339599058	0.7243087147
Abcc2	0.2730312831	0.7632347478	-0.1506771481	0.9993675503	0.7589287315	0.1699521525	0.6049440556	0.3943361025	-0.4237084313	0.7702841033	0.4858974484	0.6370732919	0.3319127724	0.9197402969
Abcc3	0.3930036848	0.0052562713	0.3386573102	0.2908139551	0.2198945787	7.54E-01	-0.7268157454	0.000672745	-0.0543463746	0.9999545458	-0.1731091061	0.9096079401	-1.1198194302	8.84E-08
Abcc4	0.5256871036	7.27E-05	0.5710330278	0.0102890245	0.4449564537	0.0749155485	0.3903549722	0.1546244011	0.0453459241	0.9999877635	-0.0807306499	0.9991029133	-0.1353321314	0.9741535295
Abcc5	0.4317942863	0.0304374498	0.2812934352	0.7825346631	0.5731047778	0.0937651538	0.5367488056	0.1343277869	-0.1505008511	0.9915268306	0.1413104915	0.9943514418	0.1049545192	0.9992641069
Abcc6	0.1112251848	0.8916978498	0.0590934167	0.9998832457	0.49578675	0.0303409091	0.5164036019	0.0218312764	-0.0521317682	0.9999586198	0.3845615652	0.1384097074	0.405178417	0.1039780155
Abcc8	-0.1757561859	0.401443194	-0.4735010648	0.0234072504	-0.0200861574	0.9999999507	0.1525731481	0.9158970055	-0.2977448789	0.3012523738	0.1556700285	0.9094562079	0.328329334	0.2040237274
Abcc9	-0.2037724071	0.9999657117	-1.0539591343	0.9131399328	2.193859338	0.2420638684	2.8069675787	0.0690493972	-0.8501867272	0.9727712813	2.397631745	0.152114116	3.0107399858	0.0362290965
Abcd1	0.3749395385	0.0181008017	-0.1231725556	0.9908407175	-0.0351981111	0.9999990393	-0.0777989444	0.9995987783	-0.498112094	0.055252305	-0.4101376496	0.1711883881	-0.4527384829	0.1015988966
Abcd2	-0.9183271026	1.42E-05	-0.0008860556	1	-0.2207481852	0.9702509952	0.2276245	0.9647472877	0.917441047	0.0079282961	0.6975789174	0.0762480682	1.1459516026	0.0005003862
Abcd3	-0.1265831063	0.9667591056	0.6452941551	0.0626935225	0.1043702662	0.9994770648	0.3520496644	0.6211074057	0.7718772614	0.0123957543	0.2309533725	0.9279566723	0.4786327707	0.2661035375
Abcd4	0.0053307521	0.9999999999	0.3314974722	0.1768927528	0.034949787	0.9999948705	-0.0446384074	0.9999663942	0.3261667201	0.1771560091	0.0296190349	0.9999987246	-0.0499691595	0.9999283636
Abce1	0.1718481998	0.0030818089	-0.0431616204	0.9950790458	0.2550227315	0.0057198437	0.197660787	0.052998863	-0.2150098202	0.0233337614	0.0831745317	0.8310601319	0.0258125873	0.9998798388
Abcf1	0.1301016741	0.9733147641	0.235241537	0.9418897062	0.6174355185	0.1212011619	0.6527035741	0.0887704854	0.1051398629	0.9996879361	0.4873338444	0.317781692	0.5226018999	0.2447866369
Abcf2	-0.0585256517	0.9999657362	0.0091079167	1	0.4906626852	0.515581352	0.6311447222	0.2405717067	0.0676335684	0.9999969993	0.5491883369	0.3752530435	0.6896703739	0.1510629263
Abcf3	-0.2225982318	0.3350113712	-0.0486775926	0.999987323	-0.4402735648	0.1255724231	-0.2624471296	0.6515676802	0.1739206392	0.9344536569	-0.217675333	0.8180306832	-0.0398488978	0.9999975687
Abcg1	0.9502415224	5.65E-05	0.0211788657	0.9999999997	0.2592754861	9.60E-01	-0.7720147917	0.0884534228	-0.9290626567	0.0194362291	-0.6909660363	0.1471908509	-1.7222563141	2.12E-06
Abcg2	-0.4731670112	0.0263764537	0.3242698264	0.7234081844	-0.1896236921	0.9767849898	-0.0538344329	0.9999969444	0.7974368376	0.0109518538	0.2835433191	0.8324407193	0.4193325783	0.4366312118
Abcg3	0.8044157703	2.44E-07	0.0231141713	0.9999999809	0.3151343565	5.44E-01	-0.1777210139	0.9509557774	-0.781301599	0.0013769063	-0.4892814138	0.100651953	-0.9821367842	3.93E-05
Abcg4	0.0596928643	0.996711489	-0.1614399954	0.9195921244	0.3314573194	0.2713334145	0.7623379213	0.0001822009	-0.2211328597	0.7103009889	0.2717644551	0.4821681203	0.702645057	0.0004037328
Abcg5	0.0916431538	0.9927638933	-0.4149605463	0.3594516615	0.1307030185	0.996041652	0.1382681111	0.9942796371	-0.5066037001	0.1540397817	0.0390598647	0.9999995573	0.0466249573	0.9999982247
Abcg8	0.2550538013	0.6642015176	0.160401588	0.9967440354	0.3754092037	0.7237434378	0.3849082546	0.7001763546	-0.0946522133	0.9999319755	0.1203554024	0.999596931	0.1298544533	0.9993032321
Abhd10	-0.4431109012	0.6119150332	0.2883117662	0.9943490593	-0.9696604097	0.2431430936	-1.0410733727	0.1800319417	0.7314226674	0.5464272833	-0.5265495085	0.8524586354	-0.5979624715	0.7565606403
Abhd11	-0.2345810994	0.7509956645	-0.8461669398	0.03123564	0.3854956991	0.7063241662	0.591248662	0.2432230283	-0.6115858405	0.1986574742	0.6200767984	0.1865314472	0.8258297614	0.0318507681
Abhd12	0.3679491165	0.0001151273	0.0720547361	0.9957238306	0.2046963565	0.472440018	-0.0277099398	0.9999961298	-0.2958943803	0.1062264694	-0.16325276	0.7143582749	-0.3956590563	0.0117102192
Abhd12b	0.2913227073	0.9841067897	-0.2187038241	0.9998972297	1.5878070093	0.0918759311	1.7496918704	0.0493097742	-0.5100265313	0.9708610407	1.296484302	0.231588531	1.4583691631	0.1332763035
Abhd13	0.0255366154	0.999971417	0.2407457963	0.4083880876	-0.3395418426	0.0987533157	-0.604509713	0.0003296717	0.2152091809	0.5298089374	-0.365078458	0.05499485	-0.6300463283	0.0001058482
Abhd14a	-0.283508891	0.5008075521	0.1465351296	0.9976316178	-0.4360171389	0.5206527262	-0.7861300556	0.037379493	0.4300440207	0.5293378368	-0.1525082479	0.9971147874	-0.5026211645	0.3467072109
Abhd14b	-0.4360862981	0.0352115093	0.6913074306	0.0317884639	-0.1716881713	0.9830991829	-0.0719800694	0.99995966	1.1273937286	5.05E-05	0.2643981268	0.8488880365	0.3641062286	0.5499451557
Abhd15	0.0965931197	0.9611416798	-0.0209960417	0.9999999773	0.3254087731	0.3723532452	0.2174203472	0.7923831126	-0.1175891613	0.9916150145	0.2288156535	0.749749554	0.1208272276	0.9900490616
Abhd16a	0.1900841389	0.9863229004	-0.4220982454	0.9090155947	1.0171637454	0.1172502526	1.025938213	0.111998619	-0.6121823843	0.6239553925	0.8270796065	0.2792624269	0.8358540741	0.2683383082
Abhd2	0.3808303002	0.0001785154	0.3241643565	0.0990158865	0.4246481528	0.0133467568	-0.1103068472	0.9611191227	-0.0566659437	0.9995075359	0.0438178526	0.9999262373	-0.4911371474	0.0020840255
Abhd3	-0.2036294487	0.3187226259	0.2488781759	0.5970563722	-0.4911194167	0.0314153123	-0.5397046944	0.014126115	0.4525076246	0.0493321901	-0.2874899679	0.4231261783	-0.3360752457	0.2505120361
Abhd4	0.3103922147	0.7562290894	-0.699829662	0.3656379568	1.2423371435	0.0135332226	0.959071125	0.0937118095	-1.0102218768	0.0594664294	0.9319449288	0.0990928016	0.6486789103	0.4420538933
Abhd5	-0.3380497756	4.18E-05	-0.0919055093	0.9568927613	-0.27111625	0.0865584283	-0.0862185185	0.9695905444	0.2461442664	0.1344057172	0.0669335256	0.9937808835	0.2518312571	0.1188085887
Abhd6	-0.0862973932	0.962000232	0.2101372222	0.7292748303	-0.4154384722	0.0773716423	-0.3205544907	0.2725971112	0.2964346154	0.3433007967	-0.3291410791	0.2331818578	-0.2342570976	0.6166686034
Abhd8	0.0906632532	0.9997866286	-0.3226675463	0.9546524716	0.8929066204	0.117894883	0.9886958333	0.0644300632	-0.4133307995	0.8544899657	0.8022433672	0.1849894748	0.8980325801	0.1031025988
Abi1	0.220834969	0.9048394171	1.0469625046	0.0230019995	-0.2110814306	0.9940756561	-0.548566662	0.5171394878	0.8261275356	0.1050238845	-0.4319163996	0.7618780503	-0.7694016311	0.1537723643
Abi2	-0.3309325128	0.0826633819	-0.5176223704	0.0828711877	0.0071438565	1	0.0895723981	0.9993808197	-0.1866898575	0.9400748497	0.3380763693	0.4592250787	0.420504911	0.2200599237
Abi3	0.7293838504	0.0068869455	-0.1801351667	0.9972643439	0.5221208519	0.5262580924	0.369144463	0.8475163932	-0.9095190171	0.0424841735	-0.2072629986	0.993546307	-0.3602393875	0.8640685993
Abi3bp	-0.2199455556	0.2545972221	-0.1337382407	0.9731624957	0.443965	0.071088523	0.2571548148	0.5768358999	0.0862073148	0.9984681289	0.6639105556	0.0012124654	0.4771003704	0.0370672909
Abl1	-0.3044609487	0.9304291294	0.3388484815	0.9897292116	-0.7790961944	0.5576048273	-0.9392124444	0.3453318276	0.6433094302	0.7514037323	-0.4746352457	0.9336066718	-0.6347514957	0.7632036872
Abl2	0.2488448397	0.6835607284	0.5248270833	0.3527625373	0.4267869907	0.5872065708	0.3079621296	0.867817763	0.2759822436	0.9217137753	0.177942151	0.9937595157	0.0591172899	0.9999981019
Ablim1	-0.7578988985	3.46E-07	0.3341591713	0.4238966882	-0.9858435602	3.00E-05	-0.4917869398	0.0833876061	1.0920580698	1.43E-06	-0.2279446617	0.8120323229	0.2661119587	0.6736185781
Ablim2	-0.5595914765	0.2817844186	-0.4853685278	0.8621366343	0.4549171435	0.8963759925	0.9936465185	0.1670628425	0.0742229487	0.9999996558	1.01450862	0.1386931399	1.553237995	0.0047446144
Ablim3	-0.1807611378	0.9930207336	-0.7233239815	0.5066365854	0.8346979861	0.3440997806	1.4212276852	0.0166721277	-0.5425628437	0.7944524835	1.0154591239	0.1460637634	1.601988823	0.0037809549
Abo	0.6745912489	0.3409504364	0.1795776806	0.9999456028	1.2824394398	0.1575863693	1.4049244861	0.0975106147	-0.4950135684	0.9540704099	0.6078481909	0.8741313822	0.7303332372	0.73871343
Abp1	0.2330345299	0.5857623818	-0.1769345833	0.9828779041	0.4518243981	0.3430343218	0.7706216667	0.0162771236	-0.4099691132	0.4430379173	0.2187898682	0.946104442	0.5375871368	0.1624375292
Abpa	0.0269409615	0.9999999741	0.6458315046	0.3669217471	-0.0513220602	0.9999998773	0.1788531713	0.998416649	0.6188905431	0.4042690834	-0.0782630217	0.9999969632	0.1519122098	0.9995409162
Abpb	0.1771392821	0.9235761918	0.1560611019	0.9974532155	0.3404239259	0.8122401128	0.5240539259	0.3703475542	-0.0210781802	0.9999999995	0.1632846439	0.9967857916	0.3469146439	0.7988739024
Abpd	0.0572069177	0.9999827817	0.9054839583	0.0496644805	-0.4257361343	0.7347790863	-0.2914390972	0.9485721319	0.8482770406	0.0673664851	-0.482943052	0.604014891	-0.348646015	0.8802360041
Abpe	-0.2580662452	0.9530273899	0.7293079606	0.5323592573	-0.9040002801	0.2919666845	-1.0804015301	0.1360554291	0.9873742058	0.1938681304	-0.6459340349	0.6613901499	-0.8223352849	0.3837442246
Abpg	-0.2546010438	0.995244212	0.8807927917	0.7235698119	-1.4779578565	0.1796792067	-1.2486084583	0.3431103614	1.1353938355	0.4406187897	-1.2233568127	0.3537739873	-0.9940074145	0.596041881
Abpz	0.1472198558	0.7521703328	0.6746439583	0.0030243252	-0.0965209491	0.997697659	-0.0667413657	0.9998337912	0.5274241026	0.0279075456	-0.2437408048	0.6986826595	-0.2139612215	0.8122994764
Abr	0.8373538611	3.69E-13	0.3331606204	0.1377209861	0.2601218704	3.69E-01	-0.3504374352	0.1052036745	-0.5041932407	0.0043353823	-0.5772319907	0.0007902172	-1.1877912963	4.36E-11
Abra	-2.0272660801	0.0030217061	-2.3185970648	0.0542888616	-0.1068573889	0.9999999603	1.5592117778	0.3609059685	-0.2913309847	0.9999126213	1.9204086912	0.1483044742	3.5864778579	0.0004219883
Abt1	-0.0026483259	1	0.4164390833	0.4891588975	0.005912463	1	0.1054283889	0.9996079612	0.4190874092	0.4731264192	0.0085607888	1	0.1080767147	0.999569763
Abtb1	-0.0886460994	0.9961576269	0.0628728287	0.9999878547	0.1389424583	0.9961198237	0.5000517176	0.2333195561	0.1515189281	0.9935986131	0.2275885577	0.9319333167	0.588697817	0.0964099943
Abtb2	-0.1782797334	0.4805045301	-0.429889794	0.0849496175	0.0620307616	0.9998399698	0.1647223356	0.9185324926	-0.2516100605	0.5921141627	0.240310495	0.6428127482	0.3430020691	0.2412285548
Acaa1a	-0.0512971565	0.999968203	0.1309772523	0.9988429103	-0.9696589051	0.0050276569	-1.0552480486	0.0018742854	0.1822744088	0.9902309745	-0.9183617486	0.0068895378	-1.0039508921	0.0024922258
Acaa1b	0.0333355962	0.999999977	0.0005866574	1	0.6654556852	0.5916767059	0.5573510093	0.7658323422	-0.0327489387	0.9999999995	0.632120089	0.6433041092	0.5240154131	0.8150522798
Acaa2	-0.2393836389	0.078019454	-0.155388963	0.8750454184	-0.7152030833	5.80E-05	-0.5101419259	0.0061127543	0.0839946759	0.9963059729	-0.4758194444	0.0096524104	-0.270758287	0.3303326065
Acaca	-0.8214926464	2.36E-05	0.4458835787	0.4018586346	-0.1987650324	0.9732600902	-0.2631105417	0.888278892	1.2673762251	1.96E-05	0.622727614	0.0904412119	0.5583821047	0.163688264
Acacb	-1.0428441068	1.03E-07	-0.1749242315	0.987691842	-0.923664787	0.0039982279	-0.1198966852	0.9989890674	0.8679198754	0.0059679993	0.1191793198	0.9991067388	0.9229474217	0.0029878862
Acad10	0.0476567233	0.9995840687	0.5486445972	0.0214623607	0.0766993657	0.9994912537	0.0667864028	0.9998142812	0.5009878739	0.0374765483	0.0290426425	0.9999997232	0.0191296795	0.9999999899
Acad11	-0.3429623333	0.0002585271	-0.3341189074	0.0483519387	-0.5721193704	0.0001066957	-0.4334720093	0.0047288405	0.0088434259	0.9999999995	-0.229157037	0.3087090518	-0.0905096759	0.9807219809
Acad8	-0.2612241426	0.4477885277	0.3074630903	0.7493775129	-0.2303271412	0.9254282379	0.008619294	1	0.5686872329	0.1168157035	0.0308970014	0.9999999578	0.2698434366	0.8491897844
Acad9	-0.1000834722	0.9731520824	0.5691919907	0.0379176685	-0.2184757407	0.8592143921	-0.1003862037	0.9984082287	0.669275463	0.0071754478	-0.1183922685	0.995483659	-0.0003027315	1
Acadl	-0.1568000021	0.8991468577	0.0070450602	1	0.229658162	0.9263139716	0.3977100602	0.4787608844	0.1638450623	0.9893693099	0.3864581642	0.5039105973	0.5545100623	0.1335234165
Acadm	-0.3097685214	0.7002865124	0.1072115926	0.9999664547	0.0557350185	0.9999997924	0.3323704352	0.9373601379	0.416980114	0.8267913583	0.3655035399	0.9028790138	0.6421389566	0.3797691982
Acads	-0.161632539	0.6413879734	-0.2907392662	0.4864973251	-0.2296769514	0.7357046434	-0.1333230625	0.9794298896	-0.1291067272	0.9838306834	-0.0680444124	0.999794572	0.0283094765	0.9999997602
Acadsb	-0.4244615256	1.10E-07	-0.1021014722	0.9129850913	-0.2074347593	0.2653083552	-0.3655123056	0.0056695766	0.3223600534	0.01541664	0.2170267664	0.2087126445	0.0589492201	0.9966296171
Acadvl	-0.3818223205	0.1198147435	0.3998695278	0.5145804789	0.1423566574	0.9963866306	0.3034513796	0.7902306575	0.7816918483	0.0148509563	0.5241789779	0.2086774571	0.6852737001	0.0444788644
Acan	-1.5255620021	4.69E-06	0.6721759306	0.5509094558	-0.3552536065	0.9665725979	0.3725038472	0.9567753036	2.1977379327	1.62E-05	1.1703083957	0.0499789517	1.8980658494	0.0002341991
Acap1	0.66306161	0.002449089	0.032752162	0.9999999728	0.4892178102	0.3880337136	0.5905517454	0.1971647168	-0.630309448	0.1332477364	-0.1738437999	0.9931124205	-0.0725098647	0.9999875177
Acap2	0.2460499071	0.0200328899	0.3133375602	0.0889054535	-0.1869641065	0.584308456	-0.1351433194	0.8653262908	0.0672876531	0.9976151068	-0.4330140135	0.0049718118	-0.3811932265	0.0178701556
Acap3	-0.0272613365	0.9999989568	0.7150304352	0.0156394842	0.0667705741	0.9999667226	0.1446749259	0.9919754148	0.7422917717	0.0086597367	0.0940319106	0.9996113028	0.1719362625	0.9782319569
Acat1	-0.2182437639	0.9031197701	0.1755777407	0.9980711851	0.8750728333	0.0759543549	0.9662978796	0.038680001	0.3938215046	0.822637518	1.0933165972	0.010897163	1.1845416435	0.0046904955
Acat2	-0.1006381095	0.972479741	0.0465590949	0.9999947308	-0.6398957662	0.0144595348	-0.5698575718	0.0381293901	0.1471972044	0.9822901499	-0.5392576567	0.048652127	-0.4692194623	0.1175280901
Acat3	0.1038177821	0.973393386	0.0869191852	0.9995613964	0.06127775	0.9999673439	-0.0616350278	0.9999658405	-0.0168985969	0.9999999988	-0.0425400321	0.9999982348	-0.1654528098	0.9717793478
Acbd3	0.2739117361	0.5262907038	0.8988356944	0.0104745018	0.4270728704	0.5304218336	0.1762029167	0.991417907	0.6249239583	0.1312935919	0.1531611343	0.996776788	-0.0977088194	0.999869371
Acbd4	-0.4439109813	0.0441095617	0.0993213727	0.9996900729	0.0355063264	0.9999998863	0.1899531319	0.9769413273	0.543232354	0.1702393865	0.4794173077	0.2880978241	0.6338641132	0.0717081609
Acbd5	0.0388765278	0.9999993761	1.0494064352	0.0216531923	-0.0684736111	0.9999984258	-0.0823100926	0.999993408	1.0105299074	0.0246236293	-0.1073501389	0.9999543375	-0.1211866204	0.9998863034
Acbd6	-0.1057062382	0.9494492923	-0.0334474259	0.9999993489	-0.3750009907	0.2649520003	-0.1814330741	0.9197179166	0.0722588123	0.9997838143	-0.2692947525	0.6274176454	-0.0757268358	0.9996950063
Acbd7	0.1575760833	0.9927599325	-0.2893421111	0.9807205527	0.6768409444	0.4187070076	0.6807080278	0.4121593993	-0.4469181944	0.8321223905	0.5192648611	0.7065486262	0.5231319444	0.6992883305
Accn1	0.0375021293	0.9985085853	0.1827396435	0.545710551	-0.1234786898	0.8832846693	-0.0738443843	0.9930935508	0.1452375142	0.7752776235	-0.1609808191	0.6791790264	-0.1113465135	0.9299441812
Accn2	0.0159197543	0.9999958497	-0.0433390741	0.9997251451	-0.1224777778	0.8503104367	-0.2112122222	0.3082741817	-0.0592588283	0.9976737928	-0.1383975321	0.7600562853	-0.2271319765	0.2221741159
Accn3	0.2995377292	0.85733324	0.0886581921	0.9999978453	0.8990802755	0.2151562898	1.0131443495	0.1223479459	-0.210879537	0.9987010125	0.5995425463	0.6506561176	0.7136066204	0.4508123823
Accn4	0.0832793456	0.9908010784	-0.0340103125	0.9999995262	-0.2292739236	0.8252351684	-0.3441854514	0.4193687207	-0.1172896581	0.9956264108	-0.3125532692	0.5227145936	-0.427464797	0.1832387906
Accn5	-0.1905039327	0.9546032851	0.1892513611	0.997134324	-0.7126147963	0.2335606318	-0.6350554907	0.3517744873	0.3797552938	0.8578436726	-0.5221108636	0.5683511124	-0.444551558	0.7370474498
Accs	0.4207021223	0.1772924608	0.1194250532	0.9996913391	0.8421253773	0.0417432767	0.4649671829	0.5431809903	-0.3012770691	0.9044534555	0.421423255	0.6470841112	0.0442650605	0.9999998644
Accsl	0.0805787057	0.9851528269	-0.1788383403	0.9033032761	0.2149058032	0.7911555901	0.4804525625	0.0560692285	-0.2594170459	0.6093288972	0.1343270976	0.9794485198	0.3998738568	0.1478694997
Acd	0.2452404423	0.891105133	-0.8361098889	0.1605648192	0.7564674722	0.24745184	0.7071329815	0.3158980846	-1.0813503312	0.0273129038	0.5112270299	0.6729987834	0.4618925392	0.7690325622
Ace	-0.3628976688	0.5417938824	-0.8531625602	0.1320503621	0.9082341296	0.0936262865	0.857427787	0.1287371912	-0.4902648914	0.6960755553	1.2711317984	0.0047606436	1.2203254558	0.0074104952
Ace2	-0.1998754936	0.9936095024	-0.4288570463	0.9585358161	0.6541637407	0.7326086046	0.8656319352	0.4315447953	-0.2289815527	0.9992921472	0.8540392343	0.4372488601	1.0655074288	0.2003011884
Acer1	0.1955935897	0.9983391176	-0.642230463	0.8765166416	0.9513879167	0.530065576	1.3087999537	0.1915999158	-0.8378240527	0.6652806218	0.7557943269	0.7639386525	1.113206364	0.3392127264
Acer2	-0.3408755726	0.6129830157	-0.3370957222	0.9362030501	0.3793664537	0.8881568654	0.6817316389	0.3363707084	0.0037798504	1	0.7202420264	0.2653834139	1.0226072115	0.0371278359
Acer3	0.130305484	0.9998723198	-0.2131362824	0.999822875	-1.4014708657	0.1064519884	-1.5388167454	0.0602440717	-0.3434417664	0.9953104366	-1.5317763497	0.0538072774	-1.6691222293	0.0280533622
Ache	-0.9629026528	0.0105558531	-1.3765085787	0.0239099835	-0.2869595972	0.9928716599	0.025766375	0.9999999999	-0.4136059259	0.9428903124	0.6759430556	0.5900340858	0.9886690278	0.1757565829
Acin1	0.1486136047	0.5990716732	0.2671015463	0.4420194259	0.2138139537	0.6866808742	0.304985713	0.2953733108	0.1184879416	0.9797572813	0.065200349	0.9996286196	0.1563721083	0.9102540438
Acly	0.2260237425	0.7154256377	0.436623162	0.4900113178	0.8955355694	0.009647093	0.6574420509	0.1021576209	0.2105994195	0.9741498536	0.6695118269	0.0817410293	0.4314183084	0.495698652
Acmsd	0.2719019957	0.9155933845	-0.7809379259	0.380412666	0.94768425	0.1868991908	1.0780627917	0.0969908121	-1.0528399217	0.0996969162	0.6757822543	0.5388125292	0.8061607959	0.3328670463
Acn9	-0.4055978301	0.3684760635	-0.6648912917	0.3178209374	-1.0316182361	0.0295990104	-0.9021507824	0.0764173313	-0.2592934615	0.9817528053	-0.626020406	0.3723923177	-0.4965529523	0.6405883909
Acnat1	-0.3652290956	0.8685195347	0.1598766273	0.9999621114	-1.2103110116	0.1497329897	-1.0734758727	0.2527761943	0.5251057229	0.9122064691	-0.845081916	0.5080434665	-0.7082467771	0.7028548603
Acnat2	0.1339832067	0.9586141951	0.1386680394	0.9966434438	0.3488337338	0.6482569955	0.0472134097	0.999998874	0.0046848326	1	0.2148505271	0.9545120666	-0.086769797	0.9998906994
Aco1	-0.0001298098	1	0.5619026759	0.05959878	-0.2868811204	0.6817990957	-0.2870612593	0.6811910213	0.5620324858	0.0515974975	-0.2867513105	0.6799104432	-0.2869314494	0.6793116072
Aco2	-0.5486019541	0.0020976588	-0.277502125	0.772958953	-0.3227274028	0.6293956583	0.2511182454	0.8458722382	0.2710998291	0.7922098644	0.2258745513	0.9049918244	0.7997201994	0.0036983593
Acot1	0.1251464899	0.9935071227	-0.4641189838	0.6045812977	0.6203834005	0.2810159677	0.8755183773	0.0464987223	-0.5892654736	0.3227331757	0.4952369106	0.5250426866	0.7503718875	0.1093394338
Acot10	-0.0364794129	0.9999500622	-0.0098273634	1	0.0689102292	0.9997967064	-0.0019535671	1	0.0266520495	0.999999879	0.1053896421	0.9962440326	0.0345258458	0.9999990704
Acot11	0.119485734	0.4229623983	0.4422119306	0.0008721528	-0.0628496898	0.9958096831	-0.0943950602	0.9523120296	0.3227261966	0.0221848368	-0.1823354238	0.4420941789	-0.2138807942	0.2632590476
Acot12	0.0409450267	0.9999842472	-0.4587909954	0.3042473101	0.0782790972	0.9999280057	0.0032553935	1	-0.4997360221	0.2067986688	0.0373340705	0.9999997897	-0.0376896332	0.9999997733
Acot13	-0.189698953	0.9429394974	-0.9059393519	0.0489168623	0.2249075463	0.9881082422	0.505935625	0.5554150548	-0.7162403989	0.1732639156	0.4146064993	0.7563959339	0.695634578	0.1981627994
Acot2	-0.1315176207	0.9955757385	-0.5785047361	0.4787672885	0.3966847083	0.840527971	0.803450912	0.1486925072	-0.4469871154	0.7489645809	0.5282023291	0.57640597	0.9349685328	0.0541521556
Acot3	0.1345873953	0.9039700777	-0.7274298981	0.0064819559	0.5542521852	0.0648417334	0.4056428333	0.2982470215	-0.8620172934	0.0005610041	0.4196647899	0.2503650311	0.271055438	0.7338665919
Acot4	0.0754467767	0.9945044351	-0.2047144769	0.8829420255	0.2482162176	0.7487929506	0.0645577917	0.9999233795	-0.2801612536	0.6270283386	0.1727694409	0.9500087953	-0.010888985	0.9999999999
Acot5	0.1107762073	0.9561305098	-0.3594925	0.3889440269	0.0307277315	0.9999998133	0.0057998148	1	-0.4702687073	0.123344641	-0.0800484758	0.9997332311	-0.1049763925	0.9981544449
Acot6	-0.4942202788	0.0037352438	-0.4474269491	0.2138507411	-0.3820429676	0.3753558843	-0.1174627361	0.9969356091	0.0467933298	0.9999968892	0.1121773113	0.9979165908	0.3767575427	0.3797007397
Acot7	0.6647853739	0.0101640664	-0.0294409722	0.9999999959	-0.1352214815	0.9994582554	-0.4472641204	0.6366947801	-0.6942263462	0.1590616875	-0.8000068554	0.0709731776	-1.1120494943	0.0038533625
Acot8	0.2901498226	0.4425748783	0.2382837685	0.9466051518	0.5726362222	0.2006631823	0.4598849259	0.4278573103	-0.0518660541	0.9999988636	0.2824863996	0.8811983751	0.1697351033	0.9929883555
Acot9	-0.3405755641	0.9828059801	0.9309329028	0.7505518886	-1.1910160787	0.4935194366	-1.2672691343	0.4222068276	1.2715084669	0.4078890638	-0.8504405146	0.8229337522	-0.9266935702	0.7542270729
Acox1	-0.3522349487	0.0129653795	0.3299181852	0.2959743519	-0.5093801019	0.0260435864	-0.3986964907	0.1310761892	0.6821531339	0.0008049211	-0.1571451531	0.9378086586	-0.046461542	0.9999838425
Acox2	0.1376820609	0.2450778088	-0.0513913009	0.9987370543	0.3192470787	0.0240284333	0.5101772176	7.51E-05	-0.1890733618	0.370961946	0.1815650178	0.4180587327	0.3724951567	0.0041653716
Acox3	0.5702701912	0.3817924768	-0.2465955139	0.9985777183	1.1869211065	0.1199564597	0.943622588	0.3204774711	-0.8168657051	0.4740649785	0.6166509152	0.7722389314	0.3733523967	0.9804222618
Acoxl	-0.0853739573	0.8373010165	0.1411053056	0.7984127516	-0.215481963	0.3587240555	-0.1584633056	0.6976095653	0.2264792628	0.2921057172	-0.1301080057	0.8557421343	-0.0730893483	0.9939602738
Acp1	0.0132405037	0.9999999583	-0.084830919	0.9981223328	0.4572582014	0.0461875257	0.4806081551	0.0319425947	-0.0980714227	0.9953615146	0.4440176976	0.0489439698	0.4673676514	0.0332872277
Acp2	0.9181728884	6.43E-09	-0.192167831	0.9287840694	0.5912615208	3.32E-02	-0.152111581	0.9798464328	-1.1103407194	3.16E-06	-0.3269113675	0.4992616901	-1.0702844694	8.29E-06
Acp5	2.0006067393	1.28E-11	-0.5397940833	0.6218985158	-0.2862083426	9.76E-01	-0.9167995463	0.1006846707	-2.5404008226	7.47E-09	-2.2868150819	2.22E-07	-2.9174062856	8.06E-10
Acp6	-0.4504765037	0.0195846307	-0.5089277662	0.1655782078	-1.1343056829	4.41E-05	-0.6694456829	0.0302719242	-0.0584512625	0.9999899631	-0.6838291791	0.0209010017	-0.2189691791	0.923860778
Acpl2	0.4508332511	0.0047634388	-0.3530075787	0.3849080329	0.8937814028	0.0002129458	0.9075368657	0.0001677474	-0.8038408298	0.0006539636	0.4429481517	0.1504472368	0.4567036147	0.1283770694
Acpp	1.0978433974	0.0007896464	-0.540572963	0.7330166567	2.0522925926	5.51E-05	1.5009324537	0.0045028545	-1.6384163604	0.0010787058	0.9544491952	0.1358287114	0.4030890563	0.922233222
Acpt	0.0828381506	0.905650573	-0.269267088	0.2275766448	0.1585340231	0.7814762991	0.0388154583	0.9999637913	-0.3521052386	0.0463325807	0.0756958725	0.9959221871	-0.0440226923	0.9999149101
Acr	0.4788236314	0.2011486578	0.2291801574	0.9909279278	1.2545898333	0.0046363663	1.3153432593	0.0027065068	-0.249643474	0.9854641329	0.7757662019	0.1592461389	0.8365196278	0.1067093029
Acrbp	0.0443999103	0.9952599724	0.2095357454	0.3863772434	-0.2056894398	0.4073119029	0.286432875	0.1056812278	0.1651358351	0.6498290132	-0.2500893501	0.1923467172	0.2420329647	0.2220676672
Acrv1	0.0980809808	0.9740056821	-0.0335588981	0.9999995385	0.3907566111	0.2709035338	0.4206865185	0.2016538799	-0.1316398789	0.9901721269	0.2926756303	0.5871344821	0.3226055377	0.4734913127
Acsbg1	0.549055219	0.2877102076	-0.203968588	0.9990960503	1.0633083333	0.1105294694	1.3234146991	0.0249872222	-0.753023807	0.4224282861	0.5142531143	0.8168255771	0.7743594801	0.3897031436
Acsbg2	0.1397220694	0.9908575441	0.1004295463	0.999962451	0.5142659352	0.5531478076	0.6021808889	0.3731067722	-0.0392925231	0.9999999779	0.3745438657	0.8451680737	0.4624588194	0.6647406348
Acsf2	0.1492207115	0.8486546441	0.5072911157	0.1101783124	0.2684864398	0.7428477879	0.1734321806	0.9640278862	0.3580704042	0.4256204429	0.1192657283	0.9965839068	0.024211469	0.999999981
Acsf3	0.0559561015	0.9999966104	-0.1196615926	0.9999626053	0.5848172963	0.6054316786	0.674498963	0.443873912	-0.1756176941	0.9994149621	0.5288611948	0.7067955829	0.6185428615	0.5363340595
Acsl1	-0.569603875	2.02E-05	-0.0266367454	0.9999998065	-0.5779002639	0.0104294904	-0.0059660509	1	0.5429671296	0.0149662009	-0.0082963889	1	0.5636378241	0.010500021
Acsl3	-0.1923661015	0.7303369151	0.4950255509	0.2030391837	-0.4509251435	0.29234869	-0.4222513472	0.3628504671	0.6873916524	0.0232109131	-0.258559042	0.8492976588	-0.2298852457	0.9114236828
Acsl4	0.0900668088	0.957782336	-0.120229338	0.9828115299	-0.0081716065	1	-0.2902535509	0.4049036261	-0.2102961467	0.7488853557	-0.0982384152	0.9954531346	-0.3803203597	0.1318759232
Acsl5	0.5725304509	0.0001693674	0.5779669074	0.0304665511	0.076467	1.00E+00	-0.3702692037	0.3285355383	0.0054364566	1	-0.4960634509	0.0777262116	-0.9427996546	4.88E-05
Acsl6	-1.2247442703	3.23E-06	-0.1344202639	0.9997346405	-0.7466603102	0.1880848844	0.04015675	0.9999999768	1.0903240064	0.0125450544	0.4780839601	0.6606938606	1.2649010203	0.0025051308
Acsm1	-0.0609642607	0.9515364902	-0.4416356852	0.0009876021	-0.2137198056	0.2850674873	-0.2247964259	0.2353884034	-0.3806714245	0.0046488602	-0.1527555449	0.6539857109	-0.1638321652	0.576681356
Acsm2	0.1295670107	0.9960262324	-0.5235239722	0.5932562415	0.5671460278	0.5030891986	0.5578977407	0.5218623591	-0.6530909829	0.3307460883	0.4375790171	0.7687403559	0.4283307301	0.7865509999
Acsm3	-0.6188852692	0.0415937571	-0.0608449167	0.9999993838	-0.4185526944	0.7852803846	-0.2356841759	0.9879082222	0.5580403526	0.4856482891	0.2003325748	0.9959850191	0.3832010933	0.8496734867
Acsm4	-0.062786984	0.999503761	-0.1306658194	0.9964103736	-0.3839270231	0.4640958988	-0.4160299861	0.3726463888	-0.0678788355	0.9999710718	-0.3211400392	0.6588923356	-0.3532430021	0.5529187745
Acsm5	-0.481197594	0.0043289006	0.2172276019	0.8881247466	-0.5040820278	0.1126665094	-0.2926022593	0.6581473868	0.6984251959	0.0075164579	-0.0228844338	0.9999999877	0.1885953348	0.9450251919
Acss1	-0.3812913248	0.7346716563	-0.064991412	0.9999998987	-1.2483882639	0.0556470436	-1.1926899769	0.0750945211	0.3162999127	0.9886263692	-0.8670969391	0.3168246456	-0.8113986521	0.3920702309
Acss2	-0.9533384509	1.76E-06	-0.428362037	0.4790196688	-0.2448586111	0.9299608255	-0.0265969444	0.999999992	0.5249764138	0.2431801668	0.7084798397	0.045955132	0.9267415064	0.0037541682
Acss3	-0.9126311132	0.0038843329	0.8902119815	0.1550435342	-0.7831742222	0.267772777	-0.6373017222	0.4952069811	1.8028430947	9.72E-05	0.129456891	0.9999325259	0.275329391	0.9869452479
Acta1	-1.1279926496	0.0001879548	-0.0653075	0.9999996062	0.2143462037	0.9971175515	0.5190707407	0.7087887748	1.0626851496	0.0458866725	1.3423388533	0.0055525106	1.6470633903	0.0003930501
Acta2	-0.2753132372	0.0612885864	0.4495063426	0.0456645122	-0.0182522685	0.9999999823	0.0147980093	0.9999999967	0.7248195798	0.0001432747	0.2570609687	0.5099228083	0.2901112464	0.3677644012
Actb	-0.119405969	0.9999990287	0.9858126759	0.9103431178	-1.918362463	0.3028222851	-2.0979096389	0.2153436953	1.1052186449	0.8526666969	-1.7989564939	0.3607662464	-1.9785036699	0.257862849
Actbl2	-0.1736545224	0.2283857968	-0.3754233472	0.0363353074	-0.2097584861	0.5088673651	-0.0821139954	0.9930665959	-0.2017688248	0.5465392147	-0.0361039637	0.99998251	0.0915405271	0.9870869312
Actc1	-1.323202984	0.0023032052	0.3989516991	0.9821493611	-0.8427526065	0.5503924753	-0.7693593657	0.6495285632	1.722154683	0.0131584366	0.4804503775	0.9513477688	0.5538436182	0.9009190638
Actg1	-0.2070688088	0.9999862505	1.6645978009	0.6897299151	-1.8890976157	0.5553429482	-2.1038900694	0.4321048581	1.8716666097	0.5596824523	-1.682028807	0.6769933851	-1.8968212607	0.5442004058
Actg2	-0.5271867366	0.3569496971	1.0095727755	0.1631993956	-0.9590168079	0.205678291	-0.6169062755	0.6795903826	1.5367595121	0.005972065	-0.4318300712	0.9248892517	-0.0897195388	0.9999985999
Actl6a	0.0651403579	0.9998789234	-0.2792112731	0.921111394	-0.3614882639	0.7656341771	-0.431098125	0.5927333835	-0.3443516311	0.8050266005	-0.4266286218	0.5993147142	-0.4962384829	0.4226404997
Actl6b	-0.057544047	0.9603425518	-0.152272213	0.6395887813	-0.2093940648	0.2854941432	-0.1500593889	0.6548196372	-0.094728166	0.949854682	-0.1518500178	0.6389123607	-0.0925153419	0.9558121807
Actl7a	0.2792681725	0.4575331488	-0.0688146088	0.9999862515	0.3043883542	0.8172254986	0.2148784468	0.964796011	-0.3480827813	0.7029907715	0.0251201816	0.9999999955	-0.0643897258	0.9999925466
Actl7b	-0.1742438408	0.8720424205	0.2410307639	0.9276716424	-0.2801341898	0.8564135458	-0.3795346065	0.5907458438	0.4152746047	0.4805356616	-0.105890349	0.9996212389	-0.2052907657	0.970122961
Actl9	0.1371905994	0.4419955799	-0.344469	0.052652969	-0.0377104815	0.9999648883	-0.0847109907	0.9894873847	-0.4816595994	0.0015938014	-0.1749010808	0.6663608657	-0.2219015901	0.3932494063
Actn1	1.2452310385	0.3306878576	-0.705612537	0.9885762986	2.8970554259	0.0447977424	2.4750925093	0.1198559643	-1.9508435755	0.3169170801	1.6518243875	0.5100436354	1.2298614708	0.8077201937
Actn2	-2.1005350726	1.30E-05	-0.8380288796	0.7061323099	-0.0139930926	1	0.7628295926	0.7882512875	1.262506193	0.2470814588	2.0865419801	0.0080709447	2.8633646652	0.0001158199
Actn3	-0.875529531	0.2171850069	-0.3013284769	0.9991184203	0.6287886991	0.9206483622	1.2255442546	0.3283338694	0.5742010541	0.9513591197	1.5043182301	0.1292576369	2.1010737856	0.0108316061
Actn4	0.1075176699	0.4739611261	0.4447039306	0.0003252487	0.1396344861	0.6784296949	0.0414806435	0.9996439728	0.3371862607	0.0082084831	0.0321168162	0.9999514709	-0.0660370264	0.991958229
Actr10	-0.2473122724	0.0408190039	-0.0762475324	0.9968342109	-0.3118995694	0.151327792	-0.3200473472	0.1330256518	0.17106474	0.7647178252	-0.064587297	0.9990665465	-0.0727350748	0.9978630443
Actr1a	0.1800432179	0.9299488247	-0.4660938796	0.5429578091	0.7851697315	0.0685621243	0.6535303333	0.1851409255	-0.6461370976	0.1815354009	0.6051265135	0.2413910259	0.4734871154	0.5176881849
Actr1b	-0.3889342692	0.0001001685	-0.0268270417	0.9999979215	-0.2684437315	0.2316311507	0.0625534907	0.9988151841	0.3621072276	0.0379524782	0.1204905377	0.9359746593	0.45148776	0.0048449377
Actr2	0.6840656496	0.0029337886	0.8457745972	0.0299250534	0.5561824676	0.2985010388	0.2255377454	0.9732940664	0.1617089476	0.9968431813	-0.127883182	0.9993847776	-0.4585279042	0.5071257507
Actr3	0.79711486	0.2178725288	0.319956338	0.9974570224	1.3558431435	0.1493032466	0.9998615694	0.4522824335	-0.4771585221	0.9706702008	0.5587282835	0.9316519203	0.2027467094	0.99991184
Actr3b	0.1112798729	0.9973410975	-0.7204948565	0.1624436194	-0.0526075417	0.9999996653	-0.2960817546	0.9364964858	-0.8317747293	0.0648026926	-0.1638874145	0.9983729143	-0.4073616275	0.7509375382
Actr5	0.0910459044	0.9946062906	0.0407204699	0.9999994986	0.0025364653	1	0.0553008403	0.9999945264	-0.0503254345	0.9999976265	-0.0885094391	0.9998231108	-0.0357450641	0.9999998384
Actr6	-0.1836436982	0.9154741392	0.1470795069	0.9984691758	-0.8927122986	0.0231445213	-1.083716419	0.0033929284	0.3307232051	0.843922882	-0.7090686004	0.1011270024	-0.9000727208	0.0176142519
Actr8	-0.158301515	0.2220476695	-0.0593506389	0.9984549236	-0.1541469352	0.7287597266	0.0220505648	0.9999990875	0.0989508761	0.9635770612	0.0041545798	1	0.1803520798	0.5613309321
Actrt1	-0.0963300342	0.9922309632	0.3809978843	0.5006923245	0.0656181157	0.9999795251	-0.1059641528	0.9992836401	0.4773279184	0.240084726	0.1619481499	0.9885281928	-0.0096341186	1
Actrt2	0.0259552147	0.9996621504	-0.0337179352	0.9999145977	-0.0560083981	0.9967944326	0.0481475278	0.9988620742	-0.0596731499	0.9954423395	-0.0819636129	0.967974357	0.022192313	0.9999968549
Acvr1	-0.1804184038	0.0777083648	0.0563193241	0.9981924933	-0.2016704444	0.3549186382	-0.234728963	0.2030080989	0.2367377279	0.1824469421	-0.0212520406	0.9999988906	-0.0543105591	0.9987002911
Acvr1b	0.1786795604	0.9761740556	-0.4194208634	0.8259825988	0.427126081	0.8130632976	0.2459937662	0.9889041572	-0.5981004238	0.4708038744	0.2484465207	0.9888561526	0.0673142058	0.9999992143
Acvr1c	-1.8779866688	6.60E-09	0.7335395509	0.402018312	-2.0122956343	7.52E-05	-1.5985949398	0.0021141614	2.6115262197	9.39E-08	-0.1343089655	0.9999430502	0.279391729	0.9901048539
Acvr2a	-0.2797218675	0.7166520855	0.7964360741	0.1157342248	0.146397463	0.9993711602	0.3067859352	0.9358636159	1.0761579416	0.0102175801	0.4261193305	0.7405257777	0.5865078027	0.3865021302
Acvr2b	-0.0221768766	0.9999999467	0.0187296921	0.9999999996	0.8250750625	0.0201585746	1.1207058032	0.0006505297	0.0409065687	0.9999998242	0.8472519391	0.012775426	1.1428826798	0.000320508
Acvrl1	-0.1784966474	0.7291105561	0.4651768426	0.1910190563	-0.4715266759	0.1796984274	-0.5104933657	0.1215602383	0.64367349	0.0212064853	-0.2930300285	0.6811550351	-0.3319967183	0.543494295
Acy1	0.0670089402	0.9913479854	0.0295142037	0.9999992056	0.2408129074	0.5895542385	-0.0338251019	0.9999976918	-0.0374947365	0.9999953594	0.1738039672	0.8706344239	-0.100834042	0.9936732977
Acy3	-0.017135469	0.9999999716	-0.1442959676	0.9917194114	0.3787767176	0.445482531	0.5302632917	0.1231463678	-0.1271604986	0.9965983672	0.3959121866	0.3838046743	0.5473987607	0.0927000723
Acyp1	-0.1623017826	0.7908563951	-0.0897774236	0.9994958796	-0.4381309421	0.2241293888	-0.2724099699	0.7316121233	0.072524359	0.9999040022	-0.2758291595	0.71888589	-0.1101081873	0.9980416884
Acyp2	-1.1757390823	0.0020062386	-0.8057243796	0.454029278	-0.7438739167	0.5454545548	0.1989524722	0.999591794	0.3700147026	0.9766785777	0.4318651656	0.9452109955	1.3746915545	0.030675005
Ada	0.5783995075	4.22E-05	-0.0269250972	0.9999998621	0.9898635139	1.09E-05	0.9912749954	1.23E-05	-0.6053246047	0.0087381262	0.4114640064	0.1518736539	0.4128754879	0.1493079283
Adad1	-0.0592139177	0.9978002376	-0.0360737824	0.9999980354	-0.3689823009	0.2180870063	-0.400366375	0.1508462974	0.0231401353	0.9999999463	-0.3097683832	0.3886777274	-0.3411524573	0.2814001711
Adad2	-0.0368315256	0.9999614785	0.453561838	0.1214761017	-0.2936163796	0.555232939	-0.2544598287	0.7057297925	0.4903933636	0.0682747474	-0.256784854	0.6950578429	-0.2176283031	0.8347560266
Adal	-0.4193560759	0.0259795232	-0.4293833194	0.2853851445	-0.8146441528	0.0030617505	-1.0483250787	8.83E-05	-0.0100272436	1	-0.3952880769	0.3625875372	-0.6289690028	0.03059035
Adam10	0.6207973643	2.24E-05	0.4175668194	0.183122546	0.7153027454	0.0027923639	0.3085658472	0.4996431754	-0.2032305449	0.8772657007	0.0945053811	0.9986879236	-0.3122315171	0.4774965897
Adam11	0.1683578451	0.4451834411	0.3785613565	0.1066311301	-0.1000929028	0.9918480123	0.2806658009	0.3732702048	0.2102035114	0.6905897776	-0.2684507479	0.4131856901	0.1123079558	0.9843082153
Adam12	0.9499914722	1.79E-09	0.1056061944	0.9979454175	1.3414089259	1.04E-07	0.787653463	0.0017410829	-0.8443852778	0.0004463318	0.3914174537	0.2848038963	-0.1623380093	0.9708566136
Adam15	0.1884442714	0.9296762455	-0.2229034815	0.984897966	0.2814480463	0.9444084299	0.2272336481	0.9830621709	-0.4113477528	0.7193355828	0.0930037749	0.9999694252	0.0387893768	0.9999999672
Adam17	0.9777060214	0.0001410341	0.7460735	0.1628589851	0.0886155833	1.00E+00	-0.7192054815	0.1926236419	-0.2316325214	0.9874475425	-0.889090438	0.0522759206	-1.6969115028	1.49E-05
Adam18	0.040005484	0.9947671576	0.0502155694	0.9988224552	-0.0574485046	0.997037845	-0.101937625	0.9153175484	0.0102100855	0.9999999949	-0.0974539886	0.9337884638	-0.141943109	0.6831677441
Adam19	-0.3450137276	0.988822278	0.3275059769	0.9996226151	-1.8492180509	0.1381881172	-2.1082660602	0.0649211838	0.6725197044	0.9615926461	-1.5042043234	0.3123951058	-1.7632523326	0.1610943441
Adam1a	-0.1864464327	0.3475131844	0.349579625	0.1730943992	-0.087313338	0.9969745004	-0.1749056991	0.8523203329	0.5360260577	0.00632227	0.0991330947	0.9934745468	0.0115407336	0.9999999995
Adam1b	0.1923171458	0.2792443914	0.0456828866	0.9999642288	0.0248820995	0.9999996795	0.0230481181	0.9999998246	-0.1466342593	0.9243544945	-0.1674350463	0.8600852495	-0.1692690278	0.8534262602
Adam2	0.0356063494	0.9999356589	-0.0228021852	0.9999999381	-0.0250566296	0.9999998696	0.1095917037	0.9924549773	-0.0584085345	0.9999166172	-0.060662979	0.9998892788	0.0739853543	0.9995230358
Adam21	-0.1817865684	0.9603379484	-0.1086843426	0.9999378626	-0.7676373519	0.1526154109	-0.6293026759	0.3381476155	0.0731022258	0.999997323	-0.5858507835	0.4075410201	-0.4475161075	0.7103457091
Adam22	-0.62118025	5.14E-05	0.079814287	0.9996891444	-0.3341351574	0.4590180539	-0.2682314537	0.6983966155	0.700994537	0.0043325569	0.2870450926	0.6254692545	0.3529487963	0.3852592721
Adam23	-0.0012428162	1	0.0447141389	0.9999947124	-0.5594041019	0.0320143073	-0.7401935463	0.0019462946	0.0459569551	0.9999940919	-0.5581612856	0.0272101773	-0.7389507301	0.0014047528
Adam24	0.1221834701	0.6847516796	-0.2408538519	0.430197048	0.4622911019	0.011092287	0.5464668889	0.0017401104	-0.3630373219	0.0653152651	0.3401076318	0.0982208078	0.4242834188	0.0196730263
Adam25	-0.249443125	0.699506848	0.345148912	0.8052112812	-0.3538568287	0.7860145385	-0.4647984028	0.5121360069	0.594592037	0.2296128737	-0.1044137037	0.9998715872	-0.2153552778	0.9817675525
Adam26a	-0.1538372201	0.7236001204	0.4298381111	0.1330147377	-0.3180254537	0.4222318208	-0.4529495278	0.1002133684	0.5836753312	0.0125995007	-0.1641882336	0.9479413568	-0.2991123077	0.4842126699
Adam26b	-0.1185053066	0.9826070155	0.5524147824	0.1896166435	-0.3323373009	0.7258370736	-0.6885223472	0.0558458397	0.670920089	0.0577122741	-0.2138319943	0.9624539802	-0.5700170406	0.1514304851
Adam28	0.0400848237	0.9863567029	-0.1576753472	0.4029184806	0.1737007176	0.297058078	0.3477833565	0.0018373339	-0.1977601709	0.163272869	0.1336158939	0.5859537535	0.3076985328	0.0056738315
Adam29	-0.1287002719	0.8690635013	0.5895053032	0.0166773112	-0.4591320347	0.1019099586	-0.5128108773	0.0508801826	0.7182055751	0.001452521	-0.3304317628	0.3865722043	-0.3841106054	0.2255738599
Adam3	-0.0732610342	0.9470224147	-0.1854509167	0.6285435781	-0.2374106389	0.350461705	-0.1177623056	0.9392643345	-0.1121898825	0.9543114214	-0.1641496047	0.7471281883	-0.0445012714	0.9999038755
Adam30	-0.0744262115	0.9999183136	0.4380307685	0.7604970187	-0.6932336296	0.2712253236	-0.7860152963	0.1595756058	0.5124569801	0.6023184179	-0.6188074181	0.3820121895	-0.7115890848	0.2321483085
Adam32	-0.2138382719	0.8577884253	-0.0287314236	0.9999999958	-0.6169882292	0.2528736173	-0.5146733681	0.4492966599	0.1851068483	0.9947477333	-0.4031499573	0.7123421448	-0.3008350962	0.9136241663
Adam33	-0.6241276154	9.99E-06	-0.1570374907	0.9580215775	0.2164870926	8.13E-01	0.5087512593	0.0487248145	0.4670901246	0.0751773517	0.840614708	0.0001143558	1.1328788746	2.78E-07
Adam34	-0.1990236132	0.4014563572	0.37261425	0.2154899543	0.1787260556	0.9013983019	0.2925761944	0.4729455557	0.5716378632	0.0105316518	0.3777496688	0.1899702957	0.4915998077	0.0393221421
Adam39	-0.160105031	0.9920371219	0.5523884769	0.6473897482	-0.9193015231	0.128204432	-0.8580586528	0.1795567344	0.7124935078	0.3500232398	-0.7591964922	0.2806214458	-0.6979536218	0.3735079296
Adam4	-0.5539386774	0.7990906902	0.9550299907	0.7166853249	-2.0420634352	0.0415511657	-2.4765023241	0.0077424259	1.5089686681	0.212243353	-1.4881247578	0.2251374357	-1.9225636467	0.0549720352
Adam5	0.4617512553	0.0158203309	-0.4439553472	0.2911209471	0.2168990972	0.9257129738	-0.0433523843	0.9999989175	-0.9057066026	0.0009094281	-0.2448521581	0.8719640858	-0.5051036396	0.1591991067
Adam6a	-0.0352878376	0.9999984275	0.346952287	0.7615297659	0.2498418241	0.9429488766	0.1585010833	0.9961736092	0.3822401246	0.6686316075	0.2851296617	0.894071549	0.1937889209	0.9870074968
Adam6b	-0.1164635214	0.9989395851	0.5737455046	0.5881174202	-0.7323347269	0.3133383983	-0.7364912546	0.3073200414	0.690209026	0.3664925941	-0.6158712055	0.5003075882	-0.6200277333	0.4923740941
Adam7	-0.0103415892	0.9999999315	0.1661885532	0.6749447221	0.1156669792	0.9233775712	0.1197034606	0.9097609509	0.1765301425	0.6073849832	0.1260085684	0.8877079865	0.1300450499	0.8706930098
Adam8	1.9237035994	2.28E-07	-0.1835446111	0.999787528	1.5608370093	0.0134663108	0.4438008981	0.9379483444	-2.1072482105	0.0002294162	-0.3628665901	0.9802581698	-1.4799027012	0.0176592748
Adam9	0.3271527334	0.000148754	0.2120477014	0.3179160553	0.1005785347	9.44E-01	-0.433452669	0.0018157692	-0.1151050321	0.8938321378	-0.2265741987	0.2369186396	-0.7606054024	2.19E-08
Adamdec1	0.0544822212	0.9998538818	0.1832434676	0.974951985	0.3746865694	0.5212078999	0.2459393241	0.8871204832	0.1287612464	0.9974489186	0.3202043483	0.6881166571	0.1914571029	0.969263044
Adamts1	-0.4705719348	0.0323917397	-0.0764258148	0.9999612855	-0.3427803519	0.6897355173	-0.6660587778	0.0664086811	0.39414612	0.5336722253	0.127791583	0.9984794487	-0.1954868429	0.9764915342
Adamts10	-0.1414438173	0.6628610196	0.1386212824	0.9522637049	-0.135366588	0.9579168706	-0.2504017269	0.5284780028	0.2800650997	0.3892582159	0.0060772293	1	-0.1089579095	0.9885969357
Adamts12	0.1544524551	0.7750817574	0.3668964259	0.3330427141	0.661727213	0.0087012651	0.5897839722	0.0250351804	0.2124439708	0.8667839245	0.5072747578	0.0650629768	0.4353315171	0.1573694718
Adamts13	0.2854835983	0.198582586	-0.7691325556	0.003176593	0.23723925	0.8336845149	0.1344193889	0.9916645027	-1.0546161538	1.51E-05	-0.0482443483	0.9999954333	-0.1510642094	0.9838163301
Adamts14	0.3218062885	0.6353391601	-0.3745990926	0.875649163	-0.1448298333	0.9996185783	-0.6431765	0.3600398081	-0.6964053811	0.2624388872	-0.4666361218	0.7102325881	-0.9649827885	0.0436268078
Adamts15	0.1961736346	0.9978779881	-1.6883699907	0.0347880849	1.2287863519	0.2181667644	-0.0851069815	0.9999998691	-1.8845436254	0.0108829971	1.0326127172	0.3876319183	-0.2812806161	0.9989305899
Adamts16	0.073063594	0.9981531097	-0.2674241019	0.7953496974	1.4295433981	2.33E-07	0.8718827037	0.0016017635	-0.3404876959	0.5548276277	1.3564798041	2.59E-07	0.7988191097	0.0033767218
Adamts17	-0.2253871741	0.11561435	0.0160665509	0.9999999864	-0.0079638657	0.9999999999	0.189062338	0.7393582353	0.2414537251	0.4721965777	0.2174233084	0.5943271076	0.4144495121	0.035200631
Adamts18	-0.0077079241	1	0.2311552917	0.9546366545	-0.6091651713	0.1514856276	-0.1372915602	0.9981787717	0.2388632158	0.9478685984	-0.6014572472	0.1483964073	-0.129583636	0.9988731652
Adamts19	-0.3653660139	5.99E-05	0.0628119491	0.9977100986	0.0378667639	0.999940717	-0.0668618472	0.9965136874	0.428177963	0.0030734973	0.4032327778	0.0061431521	0.2985041667	0.0772669918
Adamts2	-0.1215714006	0.9681370496	-0.2857642176	0.7867713961	0.5774518472	0.1013577522	0.4557468009	0.2959928801	-0.164192817	0.9872007735	0.6990232479	0.0227412237	0.5773182016	0.0908856581
Adamts20	-0.9182826517	8.21E-06	-0.5908268611	0.1789940571	-0.3577972315	7.08E-01	0.6457055	0.1149942732	0.3274557906	0.7856511933	0.5604854202	0.2113098545	1.5639881517	9.62E-07
Adamts3	-0.6024811421	0.0009201345	-0.1747056435	0.9786273247	-0.2424056898	0.8841938346	0.0728143565	0.9999478296	0.4277754986	0.3355018609	0.3600754523	0.5366926932	0.6752954986	0.0268250776
Adamts4	1.0873506015	7.74E-07	-0.2063962593	0.9838404623	0.664469713	0.1389867803	-0.0348271852	0.9999999687	-1.2937468608	0.0001308141	-0.4228808885	0.5980126541	-1.1221777867	0.0011516891
Adamts5	-0.7159801031	3.32E-09	0.4118453171	0.0635694152	-0.0039980625	1.00E+00	0.0127837431	0.9999999986	1.1278254202	9.13E-10	0.7119820406	0.0001038927	0.7287638462	6.99E-05
Adamts6	-0.372580594	0.0918774089	0.2914066852	0.7647504112	0.318409787	0.6833430975	-0.0754252593	0.9999357386	0.6639872792	0.0326557876	0.6909903811	0.0235595246	0.2971553348	0.7475182074
Adamts7	1.1463000652	2.75E-06	-0.1253786991	0.9997272973	0.8594075972	5.74E-02	-0.5990180046	0.3305976936	-1.2716787642	0.0008800487	-0.2868924679	0.9459882541	-1.7453180698	3.68E-06
Adamts8	-0.0454171613	0.9997786241	-0.0942482546	0.9983402117	-0.1082914028	0.995764487	-0.6968174676	0.0028400607	-0.0488310933	0.9999881519	-0.0628742415	0.9999188417	-0.6514003063	0.0045699638
Adamts9	0.3430524509	0.4822886347	0.1810138611	0.9969642236	0.8175531667	0.0919421171	0.8546695556	0.070196919	-0.1620385897	0.998682407	0.4745007158	0.6163600234	0.5116171047	0.5303078635
Adamtsl1	-0.8043924925	9.08E-07	-0.3078136019	0.6274195447	-0.0619328611	0.9999718399	0.118089963	0.9969788945	0.4965788907	0.1245259596	0.7424596314	0.0049217909	0.9224824555	0.0002745152
Adamtsl2	0.0968517094	0.9994906778	0.4208908565	0.8040184609	0.643754375	0.3651916792	0.7130463194	0.2576094937	0.3240391471	0.9406370266	0.5469026656	0.5444079962	0.61619461	0.4037699268
Adamtsl3	-0.2538910101	0.2460029118	-0.0293440301	0.9999998282	0.8686656921	2.67E-04	0.8104519884	0.0007301233	0.2245469801	0.8278613776	1.1225567023	1.06E-06	1.0643429986	3.79E-06
Adamtsl4	-0.27075289	0.0896674611	0.21163125	0.7617904591	-0.129609537	0.9763930502	-0.0819597222	0.9987599341	0.48238414	0.0316675576	0.1411433529	0.9634275353	0.1887931677	0.8479732799
Adamtsl5	-0.3442836287	0.0175766283	-0.3054992662	0.3908693266	0.1107352245	0.9918148933	0.1249262431	0.9828572441	0.0387843625	0.9999963066	0.4550188533	0.0559621379	0.4692098718	0.0449688217
Adap1	0.6217943761	0.0102891197	0.292123963	0.907638937	0.038501787	0.9999999418	-0.3839841389	0.7229810031	-0.3296704131	0.8443936144	-0.583292589	0.2566215724	-1.005778515	0.0056984832
Adap2	0.8718831741	4.29E-07	-0.0375849491	0.9999996046	0.3296721343	6.08E-01	-0.6700662454	0.0269148281	-0.9094681232	0.0006990516	-0.5422110399	0.1006216115	-1.5419494195	1.79E-08
Adar	0.4403538504	0.0409390949	0.540928537	0.1719286844	0.7955926111	0.0122547543	0.5929533056	0.1078025219	0.1005746866	0.9996447689	0.3552387607	0.6118703167	0.1525994551	0.9936319647
Adarb1	-0.1440328109	0.9916102367	0.1755542546	0.9983979726	0.541199625	0.5452634635	0.6707748102	0.3038691097	0.3195870655	0.9401132349	0.6852324359	0.2686305327	0.8148076211	0.1207864797
Adarb2	-0.2224740951	0.8701397573	-0.4958720509	0.561406323	0.193980912	0.9948807845	0.2305957731	0.9848618946	-0.2733979558	0.961473988	0.4164550071	0.7391182803	0.4530698682	0.6557290871
Adat1	0.0031979167	1	0.1969160185	0.3184562894	-0.0136640741	0.9999999403	0.0952414815	0.9379163199	0.1937181019	0.3236220045	-0.0168619907	0.9999997172	0.0920435648	0.9495564139
Adat2	-0.0490468066	0.9974675104	-0.1750806759	0.7785221733	-0.1860291019	0.7259977047	-0.1221916019	0.9564667736	-0.1260338693	0.9504302376	-0.1369822952	0.9240649916	-0.0731447952	0.9983118741
Adc	0.5895121207	1.85E-07	0.3172497454	0.1940197358	0.7954517824	9.80E-06	0.1101928935	0.9794014537	-0.2722623754	0.3324406907	0.2059396617	0.6535650848	-0.4793192272	0.0096614475
Adck1	0.1723755502	0.8233856461	-0.0422084954	0.9999992642	0.4460175694	0.3096836661	0.4629612269	0.2712621916	-0.2145840456	0.9387898405	0.2736420192	0.8141499627	0.2905856766	0.7661816963
Adck2	0.0586323018	0.9950284198	0.3458209005	0.1616853816	-0.2414085208	0.5340414671	-0.4236090301	0.0495737062	0.2871885986	0.3247138059	-0.3000408226	0.2775755751	-0.4822413319	0.0142883275
Adck4	0.2347061752	0.0069911214	0.3082248611	0.0341591245	0.3806851852	0.0048125018	-0.1409662963	0.7135306353	0.0735186859	0.9881492589	0.14597901	0.6772164019	-0.3756724715	0.0041962419
Adck5	0.4412851752	0.5997718786	-0.4452880833	0.9251358825	1.5233827037	0.0122353784	1.2527920093	0.0590483332	-0.8865732585	0.3057226284	1.0820975285	0.1267685411	0.811506834	0.4058683839
Adcy1	-0.5332949423	7.37E-05	0.1339428889	0.9766149685	-0.7885010463	0.0002219811	-0.4712209074	0.0570411988	0.6672378312	0.001565217	-0.255206104	0.6087593262	0.0620740349	0.9998816971
Adcy10	-0.0739702436	0.9897506735	-0.4545766574	0.0683536702	0.0558280185	0.9999376684	0.0569859815	0.9999272104	-0.3806064138	0.1669311134	0.1297982621	0.9805519345	0.1309562251	0.9795098756
Adcy2	-0.5557540994	0.0607229374	-0.4245799167	0.7271675142	0.0405586944	0.9999999618	0.5895086019	0.3703424912	0.1311741827	0.9997004115	0.5963127938	0.3456020474	1.1452627012	0.0043220583
Adcy3	0.8379870107	2.25E-05	0.1344448704	0.9979654825	0.7272331111	0.0413612769	0.9004721389	0.0061907032	-0.7035421403	0.0450269505	-0.1107538996	0.9995209711	0.0624851282	0.9999935624
Adcy4	0.1194241303	0.5312477935	0.1574698889	0.7122666042	-0.0952641852	0.9698805008	-0.0406230741	0.9999026386	0.0380457585	0.9999458904	-0.2146883155	0.3611409679	-0.1600472044	0.6948592852
Adcy5	-0.5669650288	0.0679486617	0.7329999676	0.1901927322	-0.0207071157	0.9999999999	0.2719520046	0.9692144802	1.2999649964	0.0014218093	0.5462579131	0.4914783196	0.8389170335	0.0853457767
Adcy6	-0.3949912137	1.06E-05	0.0931138148	0.9711087973	-0.0881108611	9.79E-01	0.2397130741	0.2416686932	0.4881050285	0.0004561658	0.3068803526	0.0598320008	0.6347042877	4.40E-06
Adcy7	0.4337124252	0.0117947016	0.7418633333	0.0046490519	0.0468184722	0.9999958984	-0.2319658333	0.8463537904	0.3081509081	0.5893433548	-0.386893953	0.3247802863	-0.6656782585	0.0113313361
Adcy8	-0.1274993681	0.9889518274	-0.2917832801	0.911032265	0.4327062569	0.6092158948	0.4061687569	0.6753586274	-0.164283912	0.9970620856	0.560205625	0.3060178343	0.533668125	0.3600585895
Adcy9	-0.5513979156	0.0001586001	-0.150214625	0.9711544846	-0.2537486991	0.69891712	-0.0166774722	0.9999999975	0.4011832906	0.1948917717	0.2976492165	0.5213226241	0.5347204434	0.0341302119
Adcyap1	-0.0447923221	0.9999983836	0.093407831	0.9999850506	0.3383942199	0.9198889069	0.2643594514	0.978507635	0.1382001531	0.9997408735	0.383186542	0.8610756694	0.3091517735	0.9507488486
Adcyap1r1	-0.6283937179	1.32E-08	-0.220981713	0.5480451494	-0.1926580556	6.94E-01	0.0486733333	0.9999038254	0.407412005	0.0317958358	0.4357356624	0.0180192282	0.6770670513	5.72E-05
Add1	0.0340868194	0.999972145	0.4251952917	0.1417491256	0.272199875	0.6006588419	0.2481158935	0.6965526697	0.3911084722	0.1953512599	0.2381130556	0.7342532127	0.2140290741	0.8220913744
Add2	-0.0350314455	0.9999999198	-0.6023447361	0.5822414741	1.0162406806	0.0844811322	1.4987051713	0.0028872883	-0.5673132906	0.6432776275	1.0512721261	0.05976731	1.5337366168	0.0015510396
Add3	-0.0540331699	0.9998689027	0.1001257546	0.999547915	0.4817395509	0.2518454223	0.3945330231	0.4692196241	0.1541589245	0.9919774962	0.5357727208	0.1465918672	0.448566193	0.3123065703
Adh1	-1.6146195566	0.0616953636	0.4377034491	0.9991310589	-2.747208912	0.0339018912	-2.5246758565	0.0621503279	2.0523230057	0.1788782854	-1.1325893554	0.8014902551	-0.9100562999	0.9247337486
Adh4	0.0442213462	0.9999681456	-0.4275931481	0.3638959749	0.5721926852	0.1062747543	0.6822224537	0.033273773	-0.4718144943	0.246895611	0.527971339	0.1483940708	0.6380011075	0.0465840375
Adh5	-0.0481414466	0.9998697554	0.4774593102	0.1597943021	-0.1735678194	0.9660961454	-0.1597039769	0.9788440207	0.5256007568	0.0859562158	-0.1254263729	0.9955778061	-0.1115625303	0.9979942549
Adh6-ps1	0.0516274498	0.9991786252	-0.4634525324	0.0676939109	0.4372908009	0.0965573612	0.3582287176	0.2501010106	-0.5150799822	0.0266232026	0.3856633511	0.1706005874	0.3066012678	0.4060229329
Adh6a	-0.0449281207	0.9999481441	0.0031884213	1	0.4096361991	0.3577191991	0.8075635602	0.0043263555	0.048116542	0.9999974593	0.4545643198	0.2358272201	0.8524916809	0.001632983
Adh6b	0.2633850791	0.2165039778	-0.4503085	0.1444972353	0.5884558056	0.0253440479	0.5494852963	0.0432265703	-0.7136935791	0.0028173593	0.3250707265	0.46005338	0.2861002172	0.6085492015
Adh7	-0.5076109247	0.0054035333	-0.4173018773	0.3435231507	-0.2905848403	0.7356557992	-0.3023164144	0.6986987124	0.0903090474	0.9997078515	0.2170260844	0.9227200718	0.2052945103	0.9416341156
Adhfe1	-0.9336780962	1.97E-06	-0.1941918889	0.9780569702	-0.6900190648	0.0573156055	-0.3522441111	0.6760361164	0.7394862073	0.0291655281	0.2436590313	0.9279275129	0.581433985	0.1413941947
Adi1	-0.2802577308	0.0947185304	-0.4282391944	0.1084355476	-0.6435244259	0.0038061224	-0.3574918333	0.2516653312	-0.1479814637	0.9627219699	-0.3632666952	0.2228908792	-0.0772341026	0.9994508136
Adig	-1.1741695027	0.0162900991	-0.0833881458	0.9999998828	-1.8482869884	0.0155035756	-1.361354419	0.1315298647	1.0907813568	0.3182886254	-0.6741174858	0.8232217414	-0.1871849163	0.9999433166
Adipoq	-1.4908642997	0.004296574	0.2464277801	0.999783511	-0.7898720347	0.7840152944	-0.556742544	0.9557564341	1.7372920798	0.0508582186	0.700992265	0.8676088712	0.9341217557	0.622029908
Adipor1	-0.160401359	0.8570485371	-0.4413015602	0.2996625971	0.4852980694	0.2076416751	0.8643668194	0.002484935	-0.2809002012	0.7777072001	0.6456994284	0.0344199181	1.0247681784	0.0001487577
Adipor2	-0.3904725518	5.07E-05	0.064738919	0.9980973697	-0.3564947847	0.0389601265	-0.1373928403	0.8588072353	0.4552114708	0.0029338309	0.0339777671	0.9999847573	0.2530797115	0.2419983516
Adk	-0.7738403611	1.74E-08	0.5980150556	0.0087226331	-0.63846675	0.0044161617	-0.7488602685	0.0005881462	1.3718554167	9.14E-11	0.1353736111	0.9781981023	0.0249800926	0.9999999087
Adm	0.0055858451	1	0.5546038935	0.2571383483	0.7066597731	0.0780162839	0.6018037546	0.1831647496	0.5490180484	0.2538238596	0.7010739281	0.0723523411	0.5962179095	0.1777433482
Adm2	0.29075925	0.1534655312	0.0549155694	0.9999816674	0.3168321898	0.5245763606	0.0886683472	0.9993547065	-0.2358436806	0.8123741999	0.0260729398	0.9999999513	-0.2020909028	0.9041745556
Adnp	-0.0074622244	0.9999999988	0.1063989259	0.9821095221	-0.2256501019	0.5454986702	-0.133571537	0.9376361526	0.1138611503	0.974667145	-0.2181878775	0.5776166882	-0.1261093127	0.9552420133
Adnp2	-0.1131650908	0.9798503435	0.5874288194	0.0966141598	-0.4468907639	0.3260158795	-0.7941125694	0.0095264556	0.7005939103	0.0239992063	-0.3337256731	0.64885898	-0.6809474786	0.0304177263
Ado	0.0958291068	0.9976307105	-0.0530563241	0.9999989869	0.0859567778	0.9999579613	0.0199828889	0.9999999996	-0.1488854309	0.9979075928	-0.0098723291	1	-0.0758462179	0.9999853208
Adora1	-0.3032610566	0.6388574854	-0.4345805278	0.7258418228	0.3190913935	0.9231469304	0.6523924583	0.2850406482	-0.1313194712	0.9997426378	0.6223524501	0.3222860586	0.955653515	0.0305190666
Adora2a	0.6266232393	0.0018647755	-0.0536568426	0.9999975424	-0.2023346204	9.71E-01	-0.5592717037	0.1772531743	-0.6802800819	0.0514280687	-0.8289578597	0.0095609414	-1.185894943	7.56E-05
Adora2b	0.908070391	0.0002136823	-0.0573842083	0.9999992633	0.8851860694	0.0443024614	0.0927279444	0.999969693	-0.9654545994	0.0183130298	-0.0228843216	0.9999999995	-0.8153424466	0.0676837882
Adora3	-0.0022776966	1	-0.0725342778	0.9998409213	-0.2252047407	0.8376714023	-0.1612551574	0.9676853698	-0.0702565812	0.9998855535	-0.2229270442	0.8457540214	-0.1589774608	0.9714043229
Adpgk	0.1145192254	0.8891840841	-0.153328125	0.9479570097	0.3493185417	0.2545168523	0.6140318287	0.0051671713	-0.2678473504	0.5410673973	0.2347993162	0.6859901307	0.4995126033	0.0289632914
Adprh	0.2041861036	0.1101103815	-0.0738073935	0.9967382654	-0.1283277176	0.9176950689	-0.3343410046	0.0848850745	-0.2779934972	0.202238213	-0.3325138212	0.077691526	-0.5385271083	0.0006421752
Adprhl1	-1.1376572083	0.0516378048	-1.348847625	0.2306719401	0.2293699676	0.9998778334	0.9403001528	0.6250002453	-0.2111904167	0.9999400763	1.3670271759	0.2049014446	2.0779573611	0.0119540928
Adprhl2	0.0561807222	0.9814450746	-0.1411809907	0.8079437093	0.1995122963	0.4610288262	0.0657494259	0.9970540296	-0.197361713	0.46450207	0.1433315741	0.7971854762	0.0095687037	0.999999999
Adra1a	-0.2172412206	0.6823377294	0.3007232523	0.7914864434	-0.8512993403	0.0076308664	-0.8124540625	0.0121915886	0.5179644729	0.2129130142	-0.6340581197	0.0722287177	-0.5952128419	0.1061953705
Adra1b	-0.2204440203	0.1316666811	0.067114338	0.9992075384	-0.3278092731	0.1691941472	-0.3919514491	0.0623963123	0.2875583583	0.27627202	-0.1073652528	0.9834583487	-0.1715074288	0.8205962578
Adra1d	-0.3200010801	0.0084646157	-0.2241804213	0.5730100203	-0.2959585231	0.2646898583	-0.2522418102	0.4384416263	0.0958206588	0.9920493029	0.024042557	0.9999997184	0.0677592699	0.9992432378
Adra2a	0.2396628579	0.8966516162	-0.617800625	0.4540620381	0.4771539815	0.7306030467	0.2154844676	0.9955287763	-0.8574634829	0.1219418075	0.2374911236	0.9921341646	-0.0241783903	0.9999999998
Adra2b	0.0459145892	0.9999986224	-0.5632421273	0.5559259229	0.3271755116	0.9459448612	0.5688859282	0.5446468747	-0.6091567165	0.4572168657	0.2812609224	0.9773988071	0.522971339	0.633235082
Adra2c	-0.0294221202	0.9999918137	-0.3678306921	0.2790461828	-0.076442081	0.9996295856	0.0939994931	0.9983949542	-0.3384085719	0.3562754379	-0.0470199608	0.9999912969	0.1234216132	0.9908925087
Adrb1	-0.0274708996	0.9998362263	-0.1719638519	0.6090174387	0.3897842963	0.0102270842	0.268683	0.1471531308	-0.1444929523	0.7764913147	0.4172551959	0.0037861491	0.2961538996	0.0766835949
Adrb2	-0.2129182671	0.8651304203	0.2015886204	0.9908296565	-1.1843904074	0.0019797927	-0.9120618426	0.0281076677	0.4145068875	0.6930418442	-0.9714721403	0.0131155805	-0.6991435755	0.1396618591
Adrb3	0.1695053814	0.8592706498	0.4055353102	0.4590929579	0.0999797546	0.9996092701	0.3223482731	0.7079309673	0.2360299288	0.9187758095	-0.0695256268	0.9999763572	0.1528428917	0.9932638842
Adrbk1	0.5235786293	0.0575016403	-0.1881589954	0.9937022421	0.3169417454	0.8869210099	0.3542765602	0.8194886525	-0.7117376246	0.1206064986	-0.2066368839	0.989276045	-0.1693020691	0.9970704108
Adrbk2	1.6888935593	6.00E-14	0.2988492431	0.86934601	0.1690504931	9.94E-01	-0.045887794	0.999999642	-1.3900443162	1.94E-05	-1.5198430662	3.37E-06	-1.7347813533	1.87E-07
Adrm1	-0.1335962372	0.9243479345	-0.4684885093	0.2011325354	0.4898638981	0.164330516	0.7701452407	0.0057063218	-0.3348922721	0.5553444366	0.6234601353	0.0323987755	0.9037414779	0.0005386786
Adsl	-0.5609691335	1.90E-06	-0.2834709213	0.3494669027	-0.4637563843	0.0244085695	-0.0079590694	1	0.2774982123	0.3613485059	0.0972127493	0.9931510549	0.5530100641	0.0033069458
Adss	0.5356461036	1.84E-09	0.2939289028	0.0765573337	0.348582838	2.21E-02	0.0033207546	1	-0.2417172009	0.1972615444	-0.1870632657	0.4746625461	-0.532325349	7.74E-05
Adssl1	-1.0510827933	0.0411301343	-0.8294740949	0.6403468911	-0.0279646968	1	0.6367556273	0.8605239299	0.2216086984	0.9998033678	1.0231180965	0.393574165	1.6878384206	0.0283760395
Aebp1	0.8708701571	2.72E-12	0.3366816065	0.1955113635	1.5287423935	2.65E-14	0.7298804028	0.000128703	-0.5341885506	0.0058525898	0.6578722365	0.0004044222	-0.1409897543	0.9448737377
Aebp2	0.3303929509	0.2790201951	0.145441537	0.9969141719	0.9044548704	0.0070223307	0.8298901019	0.0162802334	-0.1849514138	0.9864334289	0.5740619195	0.1692086376	0.499497151	0.3020035567
Aen	-0.0453332196	0.9998067511	-0.1604465208	0.959023087	0.2247004699	0.8051543341	0.2169760255	0.8301483681	-0.1151133013	0.9946962504	0.2700336895	0.6343688314	0.262309245	0.6653310815
Aes	-0.2517719583	0.9855110568	-1.6038777454	0.0356735974	1.1879823472	0.2054092983	1.4310978102	0.0784163761	-1.352105787	0.098191224	1.4397543056	0.0662756445	1.6828697685	0.0200468801
Afap1	-0.2163448632	0.1305200568	0.4334760093	0.0253266298	0.4532500833	0.0173653561	0.423389088	0.0308690431	0.6498208725	0.0001352831	0.6695949466	8.48E-05	0.6397339512	0.0001823373
Afap1l1	-0.1799044765	0.9937213272	-0.8009821296	0.4032239363	0.7738381944	0.4425753818	1.2197103704	0.0598441203	-0.6210776531	0.6823286254	0.9537426709	0.2077459386	1.3996148469	0.0171170399
Afap1l2	-0.2078413953	0.5465385289	0.6124433981	0.0316803708	-0.0388585926	0.9999991204	0.2535423796	0.7911777465	0.8202847934	0.0011326006	0.1689828027	0.9702160272	0.4613837749	0.1651108044
Aff1	0.1724729893	0.9587387551	-0.2946920231	0.9349477659	0.887796125	0.0446193318	0.9124748287	0.0365600324	-0.4671650125	0.6020830744	0.7153231357	0.14796734	0.7400018394	0.1238752385
Aff2	-1.1204940187	2.49E-07	-0.3481543819	0.7759604337	-0.0722219977	1.00E+00	0.3180785347	0.8420925758	0.7723396368	0.0444535784	1.048272021	0.0022838225	1.4385725534	1.55E-05
Aff3	-0.293212312	0.370324722	-0.2862891389	0.8400121828	-0.1890135833	0.980055754	0.0383695185	0.9999998207	0.0069231731	1	0.1041987286	0.9996521937	0.3315818305	0.7229082193
Aff4	-0.2372198932	0.005792159	-0.245640463	0.1375904431	-0.151239213	0.6361826915	-0.1325633796	0.7623210799	-0.0084205698	0.999999999	0.0859806802	0.9687975278	0.1046565135	0.9127377617
Afg3l1	0.1280637318	0.6779212296	0.4779599676	0.0117213199	0.1035445972	0.985208679	-0.0604217454	0.9996020653	0.3498962358	0.1052364471	-0.0245191346	0.9999996349	-0.1884854772	0.7354431007
Afg3l2	-0.2709151485	0.0075070437	-0.0174018009	0.9999999004	-0.5709812454	0.0001582919	-0.2785856435	0.1606268452	0.2535133476	0.2285843088	-0.3000660969	0.098529698	-0.007670495	0.9999999999
Afm	-0.0952798563	0.8274244346	0.0400247662	0.9999544177	-0.0369262986	0.9999752965	-0.032037456	0.9999916847	0.1353046225	0.8873594355	0.0583535577	0.9993270951	0.0632424003	0.9988097615
Afmid	0.3067346314	0.2814341714	-0.3086019213	0.7542825957	0.5959383102	0.1049261302	0.912188588	0.002888282	-0.6153365527	0.0773395517	0.2892036788	0.8073123224	0.6054539566	0.0855492282
Afp	0.1670526506	0.9783623065	-0.0733975417	0.9999974539	0.7184702824	0.2278824186	0.7349722731	0.2073560942	-0.2404501923	0.9875510863	0.5514176318	0.5070674585	0.5679196225	0.4721927052
Aftph	0.0608344322	0.9974298325	0.350476081	0.271190505	-0.6074561412	0.0071305952	-0.6910473449	0.0016177899	0.2896416489	0.472611742	-0.6682905734	0.0017557848	-0.7518817771	0.0003360102
Aga	0.0600026282	0.9990326554	0.4164972685	0.2278701883	-0.6788630093	0.0084498751	-0.7744546296	0.0019248258	0.3564946403	0.3786243065	-0.7388656375	0.0024719631	-0.8344572578	0.0004783261
Agap1	0.5815296976	1.35E-05	-0.0137762407	0.999999999	0.6702054722	0.0020455035	0.5656130648	0.0129701701	-0.5953059384	0.0059473241	0.0886757746	0.9984150124	-0.0159166328	0.9999999971
Agap2	0.2324179231	0.7818080459	-0.0493426574	0.9999996296	0.5315541481	0.3840561077	0.7616613241	0.0792346647	-0.2817605805	0.9291584737	0.2991362251	0.9052101652	0.529243401	0.3776084573
Agap3	0.0638118248	0.9989676722	-0.2592714444	0.7789836475	0.2452083241	0.8212080639	0.4306573519	0.2456140016	-0.3230832692	0.555755757	0.1813964993	0.9575769635	0.3668455271	0.4061261565
Agbl1	-1.6181486619	0.0002152369	-1.087547419	0.3032247523	-0.4325501736	0.9766946097	0.4633866782	0.9656654625	0.5306012429	0.93218537	1.1855984882	0.2050701859	2.0815353401	0.0024778406
Agbl2	-0.1544795128	0.1354831932	-0.1167826574	0.8426863856	-0.1466808056	0.6483067633	-0.2303892315	0.1713351941	0.0376968554	0.9998606283	0.0077987073	0.9999999994	-0.0759097187	0.9831282711
Agbl3	-0.0727220929	0.9674228442	-0.1624987917	0.8216421119	-0.0048320324	1	0.0037177824	1	-0.0897766987	0.9925353231	0.0678900605	0.998865178	0.0764398754	0.9974218323
Agbl4	0.3488479113	0.1414626733	-0.2894671065	0.7813628899	0.7499687731	0.0158664757	0.6466053472	0.0518060134	-0.6383150178	0.0487505044	0.4011208618	0.4340968038	0.2977574359	0.7577210232
Agbl5	0.1853246143	0.846394209	-0.2269690787	0.9514568152	0.8902580509	0.0073729569	0.816387588	0.0170674325	-0.412293693	0.5108882359	0.7049334366	0.0463577113	0.6310629736	0.0961476671
Ager	0.294158297	0.2092996248	0.2372994259	0.8601578414	0.531702713	0.1029809653	0.3068310926	0.6475011264	-0.0568588711	0.9999882572	0.237544416	0.8612046515	0.0126727956	0.9999999999
Agfg1	0.067512594	0.8889103972	-0.1456344074	0.6357768849	-0.0145481574	0.9999998868	-0.1017474167	0.9065188974	-0.2131470014	0.2081279143	-0.0820607514	0.9702608886	-0.1692600107	0.4584856202
Agfg2	0.2115542372	0.1847858994	0.0246474583	0.9999996867	-0.2138546713	0.6504345082	-0.3298472176	0.1878509606	-0.1869067788	0.7762323921	-0.4254089085	0.036662628	-0.5414014548	0.0036402572
Aggf1	0.2659192874	0.7886848864	0.6342576528	0.3470597093	0.5963266806	0.4161283463	0.430177375	0.7615624865	0.3683383654	0.8724783349	0.3304073932	0.923315847	0.1642580876	0.9989614346
Agk	0.0610064621	0.9470160132	0.3249014977	0.0235737381	0.1962235347	0.358686296	0.1581191829	0.6031000101	0.2638950356	0.0900853681	0.1352170726	0.7567576984	0.0971127208	0.9439578736
Agl	-0.8919570951	0.0002716457	0.0245586065	0.9999999991	-0.6235597269	0.2775467624	0.1143035602	0.9998507737	0.9165157016	0.0279128913	0.2683973682	0.9599778493	1.0062606553	0.0121647159
Agmat	0.1249342334	0.990353961	-0.153347419	0.998040778	0.5124142477	0.4194675148	0.7619994792	0.0764176266	-0.2782816524	0.9316038313	0.3874800142	0.7211332958	0.6370652457	0.1823829432
Agpat1	0.1738927874	0.6795205487	-0.1456387546	0.9819216102	0.6596209676	0.0102795974	0.743598838	0.0028313103	-0.319531542	0.4967969508	0.4857281802	0.0932594295	0.5697060506	0.0307201599
Agpat2	-0.5050225027	0.0008531383	-0.0430781829	0.9999962451	0.1943215394	0.903078985	0.2225633912	0.8261834602	0.4619443198	0.1059941676	0.699344042	0.00305324	0.7275858939	0.0018752981
Agpat3	-0.6182971667	8.87E-09	-0.2185445278	0.5274927708	-0.4182423981	0.0243611738	0.0133611204	0.999999995	0.3997526389	0.0292782903	0.2000547685	0.6212763555	0.631658287	0.0001144204
Agpat4	0.3982784167	0.0195953954	0.2244408241	0.8483243129	0.5639791111	0.0435044704	0.128907213	0.9921225741	-0.1738375926	0.9563537988	0.1657006944	0.9664523414	-0.2693712037	0.7009981163
Agpat5	-0.1893613323	0.3755089673	-0.3036044306	0.3486336304	-0.418008875	0.0830720897	-0.3783112361	0.1440904725	-0.1142430983	0.9876414678	-0.2286475427	0.6619372065	-0.1889499038	0.8298722638
Agpat6	0.0467835897	0.9999772744	0.6165235648	0.1224952682	0.5079719907	0.2871715882	0.4700664352	0.3704345567	0.5697399751	0.167597557	0.461188401	0.38058764	0.4232828454	0.4815186226
Agpat9	-0.5512975716	0.1194542554	0.7207125602	0.2684390798	-0.7972377176	0.1767383662	-0.7786659583	0.1964365703	1.2720101318	0.0042770519	-0.245940146	0.9891807578	-0.2273683868	0.9934289026
Agphd1	-0.2592980417	0.8312623669	-0.3262283194	0.9372440063	0.4454208472	0.7599384057	0.3517826991	0.9094578842	-0.0669302778	0.9999990837	0.7047188889	0.2575549165	0.6110807407	0.4154454203
Agps	0.4157509199	0.0111718491	0.4882746574	0.0984081111	0.1267247037	0.9920722897	-0.2012255278	0.8980687701	0.0725237375	0.9998495714	-0.2890262162	0.6074912209	-0.6169764476	0.0148095313
Agr2	-0.2385242895	0.1734819075	-0.0331086806	0.9999986187	-0.259463125	0.5558173759	-0.3008372917	0.3868203992	0.205415609	0.785880223	-0.0209388355	0.9999999665	-0.0623130021	0.9998414348
Agr3	0.1191855556	0.5154208943	0.1703043056	0.6167385849	0.3353981481	0.0366892069	0.2446472685	0.2221942264	0.05111875	0.999459079	0.2162125926	0.3352156122	0.125461713	0.8731981748
Agrn	0.3465762874	0.0008098627	0.147056875	0.8487024494	0.3640684491	0.0486046907	0.2973989583	0.159381826	-0.1995194124	0.5695786313	0.0174921617	0.9999999437	-0.0491773291	0.9998310903
Agrp	0.018555969	1	-1.0408712176	0.4229034866	1.2066260046	0.2631344772	1.8144037361	0.0249219731	-1.0594271866	0.3918092408	1.1880700356	0.2653943531	1.7958477671	0.0223040144
Agt	-0.6601999541	1.75E-07	-0.2699471852	0.4803557728	-0.2498931574	0.5681753041	0.0160170741	0.9999999945	0.3902527689	0.1104062702	0.4103067967	0.0819445781	0.6762170281	0.0005642419
Agtpbp1	-0.4232501891	0.6733212364	0.1028274213	0.9999972862	-1.0492847546	0.1841670691	-1.0364485509	0.1945549864	0.5260776104	0.8609607234	-0.6260345655	0.7264988583	-0.6131983618	0.7456544841
Agtr1a	-0.5797570331	0.0035165535	-0.4479674676	0.3700873834	-0.3751152917	0.5720776355	-0.5210241806	0.215767333	0.1317895655	0.9978188859	0.2046417415	0.9655307542	0.0587328526	0.9999945218
Agtr1b	-0.3216454899	0.0467761675	0.3259697292	0.3790777261	-0.4873292986	0.0585112806	-0.636452169	0.0059346123	0.647615219	0.0036116409	-0.1656838088	0.9414592523	-0.3148066791	0.4078928962
Agtr2	-0.0314671325	0.9999974793	0.0542160833	0.9999946784	0.1514653889	0.9911623301	-0.1043786389	0.9992800707	0.0856832158	0.9998431402	0.1829325214	0.9738655856	-0.0729115064	0.9999532594
Agtrap	0.2519198579	0.7186337304	0.0797507037	0.9999853545	-0.063175037	0.9999975871	-0.2708497593	0.9426244471	-0.1721691542	0.9963560501	-0.3150948949	0.8837466128	-0.5227696172	0.4010308643
Agxt	0.3127129028	0.8343044821	0.1060567917	0.9999917866	0.8891703565	0.2315106838	0.8424219306	0.2843593597	-0.2066561111	0.9989252681	0.5764574537	0.6980535587	0.5297090278	0.7756341246
Agxt2	0.2599650235	0.833053624	-0.0973331389	0.9999821772	0.5815265833	0.4887777308	0.6841991759	0.3065743472	-0.3572981624	0.9069052378	0.3215615598	0.9449431141	0.4242341524	0.8040408146
Agxt2l1	-0.5357431485	0.0623080499	0.1411330694	0.999298295	0.0253320509	0.9999999988	-0.0477524861	0.9999998195	0.6768762179	0.1852550332	0.5610751994	0.3777015142	0.4879906624	0.5419205759
Agxt2l2	-0.4978448226	0.1603299128	-0.8181861296	0.1253665885	0.2823874815	0.9667667236	0.7060866019	0.245491392	-0.320341307	0.9372454414	0.7802323041	0.146499506	1.2039314245	0.0048967514
Ahctf1	0.2681815342	0.7201707695	-0.1370196944	0.999484648	0.62112475	0.2933683673	0.582162875	0.3629251406	-0.4052012286	0.7513382411	0.3529432158	0.8556022409	0.3139813408	0.9153711437
Ahcy	-0.4907298707	0.8581647465	0.9769742176	0.6608156173	-2.3493958287	0.0092635867	-2.3767026343	0.0083063097	1.4677040883	0.2062995412	-1.858665958	0.0547714477	-1.8859727635	0.0494305551
Ahcyl1	-0.041024437	0.9992273729	0.4193686898	0.0281113807	0.3312048935	0.1315900581	0.2331727639	0.4768672984	0.4603931268	0.0098093806	0.3722293305	0.0583011838	0.2741972009	0.283307437
Ahcyl2	-0.6236619915	0.5892121736	0.6221291481	0.9258115352	-1.9049030278	0.0323584387	-1.9088673796	0.031964291	1.2457911396	0.3015375704	-1.2812410363	0.2718495098	-1.2852053882	0.2686772656
Ahdc1	-0.4490538088	0.0015930656	0.0730569676	0.9996503584	-0.6542269213	0.003906101	-0.572598588	0.0153333583	0.5221107764	0.0276946976	-0.2051731125	0.8342965897	-0.1235447792	0.9884275566
Ahi1	-0.2018500224	0.2400089242	0.4957984676	0.0136918339	0.0658492546	0.9994952585	0.1066733287	0.9871501863	0.69764849	0.0001212165	0.2676992771	0.4051721442	0.3085233511	0.2494362874
Ahnak	0.1556920032	0.9624857126	-0.366808912	0.7604741095	0.3703751157	0.7521463937	0.1280722454	0.9993972509	-0.5225009152	0.3724844376	0.2146831125	0.9826127189	-0.0276197578	0.9999999962
Ahnak2	0.2710200978	0.6245274558	0.5096973912	0.4171074691	0.2353215579	0.9697937904	-0.0265292755	0.999999997	0.2386772934	0.9686432106	-0.0356985399	0.9999999715	-0.2975493732	0.9018309322
Ahr	0.4555246592	5.36E-07	0.064964912	0.9971253621	0.5120670417	0.0004168581	0.3667992176	0.0196152647	-0.3905597472	0.0085471297	0.0565423825	0.9989786464	-0.0887254416	0.9804379825
Ahrr	0.3154731293	0.158906582	-0.3279295417	0.5856807553	0.8026169398	0.0036036615	0.559080713	0.0809242204	-0.6434026709	0.025163379	0.4871438105	0.1563573514	0.2436075837	0.8512158558
Ahsa1	-0.1174951496	0.9430671712	0.3827414352	0.3295828156	-0.5987012037	0.03027221	-0.5751699537	0.0412511805	0.5002365848	0.0911270361	-0.4812060541	0.1140602831	-0.4576748041	0.1489630526
Ahsa2	-0.309695875	0.5925559399	0.3068563009	0.9292893207	-1.1227694398	0.0070397006	-1.0495109676	0.0137706626	0.6165521759	0.3084642319	-0.8130735648	0.0821627126	-0.7398150926	0.1405906004
Ahsg	0.1226035577	0.8747665833	-0.2663706481	0.5989948923	0.1866611574	0.8891121573	0.2386471759	0.7116195819	-0.3889742058	0.1801107233	0.0640575997	0.9998801049	0.1160436182	0.9922765659
Aicda	0.2692539412	0.0917525111	0.1839882824	0.8611868798	0.0411531435	0.9999924702	-0.2445534306	0.6201910465	-0.0852656588	0.9984726377	-0.2281007977	0.6896775732	-0.5138073718	0.0183456856
Aida	-0.0879031998	0.9958546515	0.3061464583	0.7365222333	-0.6716314583	0.0403264547	-0.9269688194	0.0016768453	0.3940496581	0.4592114391	-0.5837282585	0.0900081384	-0.8390656197	0.0040526327
Aif1	1.1207512393	7.08E-08	0.3129177778	0.821527626	0.3856947685	6.35E-01	-0.4090729167	0.5711832334	-0.8078334615	0.0212899349	-0.7350564708	0.0453429501	-1.529824156	1.67E-06
Aif1l	-0.3534379444	0.0943601112	0.3092920093	0.6641331247	-0.695294588	0.0179820487	-0.6611778519	0.0276345305	0.6627299537	0.022259783	-0.3418566435	0.5498656391	-0.3077399074	0.6665346017
Aifm1	0.014776969	0.9999999944	0.4940369583	0.2226971423	0.0879337407	0.9998173577	0.1047544815	0.9993484814	0.4792599893	0.2379367697	0.0731567717	0.9999580512	0.0899775125	0.9998022482
Aifm2	-0.0122400182	1	0.6917959861	0.309247187	0.2132145972	0.99534365	0.1241658009	0.9998984153	0.7040360043	0.2778531803	0.2254546154	0.9937277552	0.1364058191	0.9998137289
Aifm3	0.3125461645	0.6698816767	-0.0677133796	0.9999988606	1.0469934722	0.0284757418	0.9629741667	0.0532345324	-0.3802595442	0.8714637966	0.7344473077	0.2147572405	0.6504280021	0.3402357978
Aig1	-0.0837729679	0.996839438	0.1428836204	0.9944285907	-0.3046698056	0.7342835979	-0.4410029074	0.333201602	0.2266565883	0.9236257802	-0.2208968376	0.9328333431	-0.3572299395	0.5658634541
Aim1	1.257426625	0.0001485994	0.3176777361	0.9808763461	1.3241054676	0.0202178043	0.5670173194	0.7146049098	-0.9397488889	0.1689302553	0.0666788426	0.9999998018	-0.6904093056	0.4967129957
Aim1l	0.2564475043	0.6832268531	-0.298591463	0.8990305527	0.4917686296	0.4600760621	0.7619976574	0.0737457582	-0.5550389672	0.3116378858	0.2353211254	0.9713337753	0.5055501531	0.4180306038
Aim2	0.6570922292	0.0367643837	-0.0264295995	0.9999999994	-0.9854383032	5.01E-02	-1.5989823773	0.00026735	-0.6835218287	0.3019883005	-1.6425305324	0.0001064167	-2.2560746065	1.61E-07
Aimp1	-0.4282208974	0.5003285013	0.6281271296	0.5736170523	-0.7778428241	0.3317235343	-0.4626788426	0.8481461834	1.0563480271	0.0726470075	-0.3496219266	0.9617760591	-0.0344579452	0.9999999986
Aimp2	-0.5549179103	0.0226937944	-0.870004	0.0222753211	-0.4497854352	0.5281248317	0.1217772037	0.9995022244	-0.3150860897	0.8558266604	0.1051324751	0.9998445238	0.676695114	0.1115118954
Aip	0.1372301159	0.8373192044	0.4606618681	0.1071864944	0.0351512199	0.9999991085	-0.117189706	0.9936622075	0.3234317521	0.4260444889	-0.102078896	0.9976331298	-0.2544198219	0.696933223
Aipl1	0.1810512842	0.484228125	-0.4006804537	0.1390396827	0.1380555185	0.9705513066	0.1623630648	0.9306562774	-0.5817317379	0.0069900459	-0.0429957657	0.9999921742	-0.0186882194	0.9999999889
Aire	0.1783485689	0.9536202779	-0.1918278681	0.9950159577	0.3540132894	0.8563368078	0.5698294931	0.394603138	-0.370176437	0.8287366416	0.1756647204	0.9974159805	0.3914809241	0.78654559
Airn	-0.4815373665	0.7968477701	-0.0035522685	1	-1.3946764352	0.1704199955	-1.0945559259	0.4126344823	0.4779850979	0.9785387283	-0.9131390687	0.6131896268	-0.6130185595	0.9179896091
Ajap1	-0.3585691143	0.1922339679	-0.6372227361	0.1014296141	-0.609527088	0.1291641519	-0.4633154676	0.3851717302	-0.2786536218	0.8721229405	-0.2509579736	0.9215525961	-0.1047463533	0.9996945559
Ak1	-1.1827994156	0.2318779153	0.1385898241	0.9999997847	-1.9660731852	0.1789818672	-1.4993294352	0.4576996718	1.3213892397	0.5958335505	-0.7832737696	0.9529633383	-0.3165300196	0.9998849389
Ak2	0.4730390646	0.1015571057	0.7276259468	0.1117815149	0.1276209005	0.9995298719	-0.0721092847	0.9999935535	0.2545868821	0.9612710703	-0.3454181642	0.831503433	-0.5451483494	0.359362599
Ak3	-0.3723004829	0.6008172859	0.3675720741	0.9330756674	-1.1187592685	0.0397067949	-1.1496473704	0.0323999491	0.739872557	0.318646229	-0.7464587856	0.3088969585	-0.7773468875	0.2660821121
Ak5	0.0505094231	0.9999690017	0.089578287	0.9999202639	-0.9367973611	0.0063956814	-0.7631864815	0.0400137462	0.039068864	0.9999998845	-0.9873067842	0.0026357929	-0.8136959046	0.0197831353
Ak7	0.1683917788	0.9452304232	-0.1113522454	0.9997923343	0.6801104398	0.1404657202	0.5294173843	0.3768328824	-0.2797440242	0.9280036932	0.511718661	0.4046235756	0.3610256054	0.7796887134
Akap1	-0.3550755182	0.3652467798	-0.0410574074	0.9999999301	0.1802468519	0.9953575832	0.5925537963	0.2959261162	0.3140181108	0.8953825632	0.53532237	0.3962226571	0.9476293145	0.0156899833
Akap10	0.173365062	0.3989094244	0.5710968889	0.0029974022	0.0210389722	0.9999999193	-0.0494065833	0.9999385676	0.3977318269	0.0654290492	-0.1523260897	0.9119276977	-0.2227716453	0.6173068861
Akap11	-0.4382614498	0.0218871159	0.4790041343	0.2036930375	-0.8327876713	0.0031189519	-0.8062244306	0.0045509055	0.917265584	0.0006107781	-0.3945262215	0.3920343772	-0.3679629808	0.474182313
Akap12	-0.5067734872	0.5141141885	-0.2053074028	0.9996062647	0.5612091944	0.8400408112	0.923638338	0.3410742345	0.3014660844	0.9947810524	1.0679826816	0.1845054915	1.4304118251	0.0298670991
Akap13	-0.0221466207	0.9999999054	0.5120145046	0.2349290611	0.3618570972	0.615193014	0.2932421435	0.8088735128	0.5341611254	0.1835924122	0.3840037179	0.54294608	0.3153887642	0.7498310881
Akap14	-0.0157864904	0.9999947425	-0.132846875	0.761971339	-0.0004052546	1	0.2382260417	0.1614149396	-0.1170603846	0.8558267385	0.0153812358	0.9999998846	0.2540125321	0.1051556696
Akap2	0.1109987361	0.8388537208	0.3556789444	0.1389689362	0.0522162361	0.9999060905	0.0939577176	0.9941010519	0.2446802083	0.5079377649	-0.0587825	0.999793425	-0.0170410185	0.9999999862
Akap3	-0.0661988296	0.9985390196	-0.4808887014	0.1419421326	-0.1901076829	0.9399547219	-0.2037019421	0.9156943325	-0.4146898718	0.2566303215	-0.1239088533	0.9954347238	-0.1375031125	0.9910526962
Akap4	0.1883695817	0.7804004095	-0.311345331	0.733578991	0.4777515208	0.2714559365	0.5305990671	0.1760149959	-0.4997149127	0.214690862	0.2893819391	0.7955846085	0.3422294854	0.6372550053
Akap5	0.150897648	0.7934241122	0.1212457569	0.9936510961	0.7275693681	0.0030881814	0.6650824699	0.0083041846	-0.029651891	0.9999998387	0.5766717201	0.0247879827	0.5141848219	0.0593115452
Akap6	-0.9629725588	0.0011858946	-0.4006439815	0.8762801574	-0.6828376389	0.3695770661	0.1652970602	0.9993958295	0.5623285773	0.5848010283	0.2801349199	0.9814007105	1.1282696189	0.0215556725
Akap7	-0.4492380572	0.0042933691	0.3126151782	0.509287133	-0.4720534329	0.1103355074	-0.1003736181	0.9981441946	0.7618532354	0.0011571744	-0.0228153757	0.9999999791	0.3488644391	0.3723462495
Akap8	-0.0883768419	0.936441028	0.1473492407	0.9134287526	-0.3860278889	0.0767909806	-0.4138097407	0.0485802195	0.2357260826	0.5240565607	-0.297651047	0.2587919658	-0.3254328989	0.1762886692
Akap8l	-0.3071408077	0.0056285529	0.1379894861	0.9016769362	-0.4930430139	0.0043112118	-0.0736031991	0.9974659335	0.4451302938	0.0097287669	-0.1859022062	0.6843405049	0.2335376086	0.4253039598
Akap9	-0.3119863408	0.2260215558	0.121926875	0.9980046345	0.1839487731	0.9732720959	0.338434838	0.6256782242	0.4339132158	0.3336288395	0.495935114	0.1983826442	0.6504211788	0.0398767817
Akd1	-0.0225016667	0.9999006552	-0.0344466204	0.9999157526	0.0144434722	0.9999999003	0.0119690278	0.9999999775	-0.0119449537	0.9999999801	0.0369451389	0.9998705185	0.0344706944	0.999922919
Akirin1	0.0651125545	0.9999993512	0.8526421806	0.590201395	-1.0220603657	0.3841831527	-1.1809254583	0.2334125405	0.7875296261	0.6714868203	-1.0871729202	0.3036639542	-1.2460380128	0.172745511
Akirin2	0.1089333526	0.9994965059	-0.2794918148	0.9862120339	0.7291691574	0.3591715356	0.7912753611	0.2725444573	-0.3884251674	0.9189465121	0.6202358048	0.5366237248	0.6823420085	0.4239453376
Akna	0.7288836581	5.26E-06	-0.3742234537	0.3823489908	0.7475846019	0.0047398714	0.6427601574	0.0208912764	-1.1031071118	6.47E-06	0.0187009437	0.9999999975	-0.0861235007	0.9996455911
Aknad1	-0.2214516774	0.0402234419	0.0692362963	0.9964781162	-0.4635926852	0.0024473229	-0.4268771528	0.0062879169	0.2906879736	0.110648096	-0.2421410078	0.2621986049	-0.2054254754	0.4466476796
Akp3	0.0121053077	0.9999999974	-0.3748475093	0.4034422019	-0.3480244537	0.4885172814	-0.3367957037	0.5260380855	-0.386952817	0.3559092594	-0.3601297614	0.4394519409	-0.3489010114	0.4769863915
Akr1b10	0.1197461111	0.9821192928	-0.687527037	0.0584380992	-0.1559841204	0.9942723266	-0.2883502778	0.8418920131	-0.8072731481	0.0133855335	-0.2757302315	0.870726914	-0.4080963889	0.5078124893
Akr1b3	-0.5481726522	0.9683704952	0.3545624884	0.9999177432	-2.4760417708	0.1339780327	-2.7832793171	0.0683994135	0.9027351407	0.9597517669	-1.9278691186	0.3543902083	-2.2351066649	0.2021748004
Akr1b7	0.063550172	0.998111029	-0.0913424954	0.9989536303	0.2207383843	0.8308986018	-0.029785875	0.9999997893	-0.1548926674	0.9707156425	0.1571882123	0.9681802878	-0.093336047	0.9988764116
Akr1b8	0.7247386314	0.6807384926	0.6856194861	0.9640851007	-0.5053480139	0.9942396691	-1.2184984769	0.6058570985	-0.0391191453	1	-1.2300866453	0.5904385652	-1.9432371083	0.1188189008
Akr1c12	0.198254516	0.7486646973	0.0617734583	0.9999899588	-0.2819146435	0.824017169	-0.2421299213	0.9089498245	-0.1364810577	0.9969387015	-0.4801691595	0.2666355809	-0.4403844373	0.3607667989
Akr1c13	0.1197400096	0.9978457042	0.239477125	0.9893329338	-0.3868424815	0.8643565809	-0.7701846343	0.1929495443	0.1197371154	0.9999218761	-0.5065824911	0.638138554	-0.8899246439	0.082099748
Akr1c14	0.7081837724	0.0002280423	-0.2791509213	0.8423005279	-0.3641811991	6.07E-01	-0.5898872176	0.1213382244	-0.9873346937	0.0008911533	-1.0723649715	0.00026979	-1.29807099	9.05E-06
Akr1c18	1.2270538018	0.0364770718	0.0373239514	0.9999999999	1.6455950162	0.1010299058	1.5151995069	0.1559417601	-1.1897298504	0.3795775157	0.4185412144	0.9936481192	0.2881457051	0.9995141053
Akr1c19	-0.3635805748	0.0021770255	0.2626982963	0.4009794089	-0.4588825833	0.0207209047	-0.364023	0.1052869775	0.6262788711	0.0004099556	-0.0953020085	0.9926906839	-0.0004424252	1
Akr1c20	-0.0513777019	0.9999332103	0.6102402824	0.0991438424	-0.4578493009	0.3459325827	-0.4880071713	0.2785100855	0.6616179843	0.0521339451	-0.406471599	0.4719768974	-0.4366294694	0.3877303656
Akr1c21	-0.1538751955	0.5119610978	-0.057808162	0.9997697401	0.0875250324	0.9957900094	0.0507860046	0.9999118361	0.0960670335	0.9927732308	0.2414002279	0.501135065	0.2046612001	0.6854716625
Akr1c6	-0.0597100823	0.9636610196	-0.1141941065	0.9001643627	-0.0507562824	0.999269741	-0.1446790602	0.7411538705	-0.0544840242	0.9988884822	0.0089537999	0.999999999	-0.0849689779	0.9797534004
Akr1d1	0.5068079722	0.904320957	-0.7317405463	0.9351213406	1.1665238981	0.6012814741	1.1063136204	0.6574885376	-1.2385485185	0.5273691618	0.6597159259	0.9636637006	0.5995056481	0.9789602116
Akr1e1	0.2059460662	0.9946253126	0.5950019815	0.8490064183	-1.440239037	0.0569814296	-1.0593919769	0.2731997388	0.3890559152	0.9835256733	-1.6461851033	0.0166455049	-1.2653380431	0.1123935875
Akr7a5	-0.2943434514	0.3147356351	-0.5266114375	0.1865939187	-0.8217803032	0.0081706701	-0.7685332199	0.0156551263	-0.2322679861	0.92428612	-0.5274368519	0.1721145839	-0.4741897685	0.2712350786
Akt1	0.0353450524	0.9999816513	-0.1667752593	0.9642770632	-0.1567833611	0.9747102512	-0.3056004676	0.5732820316	-0.2021203116	0.9072521717	-0.1921284135	0.9275327542	-0.3409455199	0.4387932784
Akt1s1	-0.2187973301	0.007563532	-0.1727510231	0.4241077664	-0.4599119954	0.0001669413	-0.3400093565	0.0082626223	0.046046307	0.9992168398	-0.2411146652	0.1019191416	-0.1212120264	0.7904166056
Akt2	-0.7041515134	1.15E-05	0.4177402014	0.2676654023	-0.9745550301	0.000137573	-0.8531343819	0.0009730031	1.1218917147	4.73E-06	-0.2704035167	0.7354152868	-0.1489828686	0.985733911
Akt3	-0.1462192756	0.9913317378	-0.2426810278	0.9875217874	-1.0232618148	0.0329591545	-1.2309217222	0.0061154153	-0.0964617521	0.9999834152	-0.8770425392	0.0832778563	-1.0847024466	0.0166357787
Aktip	-0.5213911261	5.67E-08	-0.1028480741	0.9642666447	-0.79189525	2.98E-07	-0.4692454815	0.0025982342	0.418543052	0.006983805	-0.2705041239	0.1749156638	0.0521456446	0.9995999362
Alad	-0.5684850972	0.2327109361	-1.1922429213	0.0470404227	-0.6105025509	0.6439034274	0.1179086065	0.9999816995	-0.6237578241	0.6169320333	-0.0420174537	0.999999995	0.6863937037	0.5069327437
Alas1	0.040708438	0.9999981096	0.3837753611	0.7768749441	0.5150610093	0.4744014464	0.649554713	0.2255100305	0.3430669231	0.858013544	0.4743525712	0.5621399217	0.6088462749	0.2755776649
Alas2	-0.8879248002	0.0567995252	-0.4493370509	0.9523300242	-0.1026207546	0.9999984523	0.7402708657	0.630553386	0.4385877493	0.9596002907	0.7853040456	0.5600252644	1.628195666	0.0131516748
Alb	-0.6234851779	0.0007438529	-0.0916873681	0.9997486356	0.1056402245	0.9993007063	0.3137533495	0.708943012	0.5317978098	0.146780312	0.7291254024	0.0162521049	0.9372385274	0.0009404965
Alcam	1.151678164	4.53E-11	0.3862107245	0.4128375933	0.9454135023	0.0005073354	0.2531747986	0.8322822959	-0.7654674395	0.0052186001	-0.2062646617	0.9352698062	-0.8985033654	0.0007006794
Aldh16a1	0.187423266	0.012162585	0.3183189676	0.0052138563	0.1943975787	0.1927113436	0.2538375324	0.0412672699	0.1308957016	0.6122003058	0.0069743127	0.9999999992	0.0664142664	0.9820655073
Aldh18a1	0.1143075438	0.9914699116	0.6021436157	0.1847771956	-0.0520383287	0.9999989894	-0.6394877269	0.1386501876	0.4878360719	0.3854847226	-0.1663458725	0.9949870243	-0.7537952707	0.044657243
Aldh1a1	-1.337476016	6.75E-09	0.1729604583	0.9957389118	-0.2572421343	0.9541021436	-0.1465465324	0.998613382	1.5104364744	1.42E-05	1.0802338818	0.0029218904	1.1909294836	0.0008245734
Aldh1a2	0.2915057169	0.7289558757	0.509387412	0.6187286521	1.210620838	0.0069376351	-0.3275909213	0.9322315065	0.2178816952	0.9938947225	0.9191151211	0.059840843	-0.6190966382	0.3870747934
Aldh1a3	-1.7149068451	9.80E-12	0.6334070741	0.2665355402	-0.2991539213	9.29E-01	0.0496637407	0.9999997666	2.3483139192	4.66E-10	1.4157529238	0.0001629843	1.7645705858	2.58E-06
Aldh1a7	-1.0075043462	0.000337571	0.8346675093	0.1417781595	-0.4564168889	0.7561013093	-0.602298463	0.4652495037	1.8421718554	1.37E-05	0.5510874573	0.5605369329	0.4052058832	0.846795049
Aldh1b1	0.1063856026	0.9856088986	0.520549787	0.175751258	0.0740230741	0.9999487131	-0.0299013241	0.9999999559	0.4141641845	0.3937163923	-0.0323625285	0.9999999259	-0.1362869266	0.9962212826
Aldh1l1	-0.1862719882	0.9286270226	-0.0060485231	1	0.0715844861	0.9999949521	-0.0166862083	1	0.1802234651	0.9959534188	0.2578564744	0.9636259795	0.1695857799	0.9973113222
Aldh1l2	-0.1311142147	0.9965634938	0.1827999074	0.9984322748	-0.2827767593	0.9747552396	-0.4395654167	0.7922919407	0.3139141222	0.9566975115	-0.1516625445	0.9996168246	-0.3084512019	0.9606516814
Aldh2	-0.690111297	0.1011438415	0.5151869722	0.814235202	-1.173130713	0.0607506853	-0.8993356667	0.2420740783	1.2052982692	0.0433262176	-0.483019416	0.8585753601	-0.2092243697	0.9990001635
Aldh3a1	-0.4945288921	0.0332580536	0.5386533194	0.2544887231	-0.6035014491	0.1556953357	-0.0645820972	0.9999928966	1.0331822115	0.0012814861	-0.108972557	0.9996658652	0.4299467949	0.4937589767
Aldh3a2	-0.1090370134	0.9999741792	0.7281657894	0.781958707	-0.9306612477	0.5375268673	-1.0075529606	0.4464841454	0.8372028027	0.6497505771	-0.8216242343	0.6695023831	-0.8985159473	0.5713326713
Aldh3b1	0.8002027917	0.1077829442	-0.7018256343	0.6853419602	-0.1892175787	0.9998338823	-0.629875912	0.7824780136	-1.5020284259	0.0268874776	-0.9894203704	0.2932707633	-1.4300787037	0.0397231933
Aldh3b2	-0.3503149733	0.1029540189	-0.2038896759	0.9401932989	-0.6755500463	0.0242962082	-0.7667969444	0.0075491626	0.1464252974	0.991487575	-0.325235073	0.6137502867	-0.4164819712	0.3270662291
Aldh4a1	-0.3389343408	0.0559516958	-0.477576125	0.1069134246	-0.6297061713	0.0142498961	-0.4516510787	0.1436537935	-0.1386417842	0.9862828346	-0.2907718305	0.5922985346	-0.1127167379	0.9963649611
Aldh5a1	-0.4867583504	0.0060044281	0.0330641852	0.9999998171	-0.250720213	0.8274208561	-0.1177261389	0.9974096238	0.5198225356	0.1077822842	0.2360381375	0.8672512787	0.3690322115	0.4357828006
Aldh6a1	-1.5228828921	0.0096649776	0.9696376296	0.6877477388	-2.2007386204	0.0203183413	-1.9138633426	0.0591097553	2.4925205217	0.004618024	-0.6778557283	0.928368846	-0.3909804505	0.9973565725
Aldh7a1	-0.2083746699	0.9051751868	0.1188230509	0.9998408604	-0.9418755139	0.0341258184	-1.0779721343	0.0106318663	0.3271977208	0.9056227036	-0.733500844	0.1465245676	-0.8695974644	0.0524710756
Aldh8a1	0.1499777623	0.9460056752	-0.3073107384	0.8160754926	0.5040311597	0.3073220751	0.6198540764	0.1266454082	-0.4572885007	0.4039970502	0.3540533974	0.6939797321	0.4698763141	0.3724482607
Aldh9a1	0.4087898024	0.0202384281	-0.1543223611	0.9802996019	0.0609780556	0.999968696	-0.0411608333	0.9999984939	-0.5631121635	0.0467390816	-0.3478117468	0.4476131549	-0.4499506357	0.1766061438
Aldoa	-1.3416284423	0.4656970336	1.0217816111	0.9679965518	-3.2192328333	0.0809581468	-2.5289455185	0.2620678938	2.3634100534	0.3198220809	-1.877604391	0.5870472797	-1.1873170762	0.9315493958
Aldoart1	-0.6866326229	0.6472641967	0.1851128472	0.9999925874	-1.6421742361	0.1929498554	-1.4653102546	0.3016561635	0.8717454701	0.8307564285	-0.9555416132	0.7587495109	-0.7786776318	0.8967335649
Aldoart2	-0.5016057233	0.4887138049	-0.8234716065	0.4336413493	-1.4382196157	0.0263716046	-1.4957519306	0.0190367575	-0.3218658832	0.9902173135	-0.9366138925	0.2787441605	-0.9941462073	0.2196402252
Aldob	0.0072050224	1	-1.5336803657	0.0154148672	1.4080541713	0.0319507332	1.489684588	0.020208561	-1.5408853882	0.0118226817	1.4008491489	0.0278102615	1.4824795655	0.0170666818
Aldoc	1.2291173205	1.07E-08	0.0294396852	0.9999999892	0.2815151944	0.8990280757	0.2836786667	0.8954591512	-1.1996776353	0.0002568376	-0.9476021261	0.0059086199	-0.9454386538	0.0060583118
Alg1	0.0537275791	0.9994449996	-0.2874620185	0.5976350538	-0.0267879444	0.9999999135	-0.0456103519	0.9999943812	-0.3411895976	0.3920407288	-0.0805155235	0.9996276941	-0.0993379309	0.9983409028
Alg10b	-0.2385992949	0.3417032495	-0.1531127546	0.9774076188	-0.8076584028	0.0011585724	-0.8470338194	0.0006049427	0.0854865402	0.9995543219	-0.5690591079	0.0340453849	-0.6084345246	0.0195077084
Alg11	0.1009652559	0.998147443	-0.141371831	0.9991470948	0.3488737245	0.8362987204	0.2556492338	0.9628899731	-0.2423370869	0.9736025618	0.2479084687	0.9699528845	0.1546839779	0.9985197263
Alg12	0.3741315791	0.0874271634	-0.4510083657	0.2948156043	0.8900580694	0.0021281551	0.5961309861	0.07847243	-0.8251399448	0.0038100309	0.5159264904	0.1577113528	0.2219994071	0.9262172045
Alg13	0.1957522634	0.4773317477	0.1082101088	0.9957436673	0.519641081	0.0441957795	0.3830393681	0.2357857927	-0.0875421546	0.9990757264	0.3238888177	0.4026270932	0.1872871047	0.904679545
Alg14	0.3531786335	0.8184879524	-0.478189162	0.9022554696	1.2174176435	0.0780742575	0.8304713009	0.4073609804	-0.8313677956	0.3953115191	0.86423901	0.3506787039	0.4772926674	0.9050717651
Alg2	-0.1623356368	0.1103160183	0.3913599722	0.0028692006	-0.1689420185	0.5043821137	-0.0079085463	0.9999999993	0.553695609	6.57E-06	-0.0066063818	0.9999999998	0.1544270905	0.6004322513
Alg3	0.1520872174	0.9880172715	-1.0028016644	0.0348057511	-0.1815646273	0.9979410876	-0.243593331	0.986203833	-1.1548888818	0.0079298542	-0.3336518447	0.924477252	-0.3956805484	0.8360740734
Alg5	0.2442847997	0.4467625689	-0.1150864005	0.9982666591	0.3939923495	0.4121958581	0.2113003588	0.9318565207	-0.3593712001	0.5100665727	0.1497075499	0.9907849282	-0.0329844409	0.9999998787
Alg6	0.1051026645	0.7193759302	0.245983375	0.2817913257	-0.0599317407	0.9988701547	-0.1656123426	0.7129109381	0.1408807105	0.8433762107	-0.1650344053	0.7148296071	-0.2707150071	0.1787695317
Alg8	0.6317613013	0.0001830247	-0.1049596389	0.9988405598	0.6810745741	0.0183738389	0.2481177222	0.8358968106	-0.7367209402	0.0067413751	0.0493132728	0.999996274	-0.3836435791	0.3926240672
Alg9	0.1792602959	0.5821241252	0.0729424398	0.9997379422	-0.3835978843	0.2385165366	-0.4793832083	0.0781920388	-0.1063178561	0.9965697116	-0.5628581802	0.020224247	-0.6586435043	0.0041659611
Alk	0.1468582938	0.9507076435	0.1481780463	0.9964692889	0.1322294352	0.9983695882	0.2332904074	0.946739438	0.0013197525	1	-0.0146288586	0.9999999999	0.0864321136	0.9999316807
Alkbh1	0.0565573905	0.9711272183	-0.1963602662	0.3990690888	0.0426141319	0.9997739243	0.0166695949	0.999999835	-0.2529176567	0.1404366612	-0.0139432585	0.9999999639	-0.0398877956	0.9998733895
Alkbh2	0.1331827655	0.7893847871	0.3428017292	0.2680393743	0.0828788125	0.9988222699	0.0910908958	0.9977390393	0.2096189637	0.7852288679	-0.050303953	0.9999726924	-0.0420918697	0.9999930596
Alkbh3	-0.2356104936	0.1356574763	-0.00522075	1	-0.2446116759	0.5514092696	-0.157382	0.9088171231	0.2303897436	0.6131250095	-0.0090011823	0.9999999999	0.0782284936	0.9987078974
Alkbh4	0.2007008152	0.2218520532	0.0652563102	0.9994329262	0.3071733935	0.2425790582	0.1374055694	0.9389267193	-0.135444505	0.944966802	0.1064725783	0.9859736491	-0.0632952457	0.9995823052
Alkbh5	-0.2269901827	0.0265012298	0.2004345324	0.4512948152	-0.585855375	5.34E-05	-0.4793691713	0.0011141522	0.4274247151	0.0033131513	-0.3588651923	0.0200372592	-0.2523789886	0.195395974
Alkbh6	-0.0252417607	0.9999999052	-0.6932667037	0.1027863832	0.0080033426	1	0.1320360278	0.9990579412	-0.668024943	0.1142154436	0.0332451033	0.9999999783	0.1572777885	0.9970792201
Alkbh7	-0.3420798483	0.8738990143	-1.7849987407	0.0049124839	0.0009970694	1	0.2739465833	0.9972140668	-1.4429188925	0.0299402983	0.3430769177	0.9887602391	0.6160264316	0.7788908992
Alkbh8	-0.1526341186	0.3862601166	-0.2221524306	0.4690053141	-0.2058234954	0.5561647584	0.051240625	0.9997741099	-0.069518312	0.9981657505	-0.0531893768	0.9997283765	0.2038747436	0.560813888
Allc	0.304032469	0.1317126391	-0.4382594167	0.1948969018	0.5587798657	0.0497134079	0.6798327824	0.0096416987	-0.7422918857	0.002732782	0.2547473967	0.7616031334	0.3758003134	0.3344565267
Alms1	0.3247019979	0.5291146191	0.2041465741	0.992689578	1.2305561574	0.0022469603	1.0802923148	0.0095449558	-0.1205554238	0.999827378	0.9058541595	0.0363217225	0.755590317	0.119544764
Alox12	-1.1558174316	1.52E-08	0.3744554815	0.6427876028	0.6213360602	1.27E-01	0.7815253426	0.0283750106	1.5302729131	7.14E-07	1.7771534918	1.64E-08	1.9373427742	2.84E-09
Alox12b	0.4152331186	0.9688569784	0.0449814306	0.9999999999	0.8374331898	0.8881070587	1.7171131898	0.2055120765	-0.370251688	0.9992257312	0.4222000712	0.9980566771	1.3018800712	0.4921980813
Alox12e	0.3661506368	0.7362648107	0.0170571574	1	0.6618988704	0.5906183959	0.5943558611	0.7021801522	-0.3490934793	0.9741051434	0.2957482336	0.9904791463	0.2282052244	0.998293264
Alox15	0.2337561357	0.5842907928	-0.2327600787	0.9248456102	0.0647075602	0.9999857404	0.3145347824	0.7371393028	-0.4665162144	0.2977148045	-0.1690485755	0.9878216245	0.0807786467	0.999930024
Alox5	0.0266991998	0.9999999954	0.8535249583	0.2917684011	-1.3199842546	0.0248481834	-1.4712278657	0.0093307161	0.8268257585	0.3126186063	-1.3466834544	0.017090402	-1.4979270655	0.005938346
Alox5ap	0.5046263387	0.8122525265	0.171701588	0.9999892575	-0.589388875	0.950766678	-0.7095314213	0.8795154998	-0.3329247507	0.9986742582	-1.0940152137	0.4821223098	-1.21415776	0.3600362706
Alox8	0.2661564541	0.777050751	-0.1488636296	0.9993821453	0.4934690324	0.6148675101	0.753744912	0.1684334796	-0.4150200837	0.7802294824	0.2273125783	0.9899759592	0.487588458	0.6236859444
Aloxe3	0.5058713964	0.8854514509	-0.4610321898	0.9943318452	1.6792404028	0.1725994704	2.2014461898	0.0333270495	-0.9669035862	0.7461719715	1.1733690064	0.5421088515	1.6955747934	0.1522024437
Alpi	0.4496952756	0.0237581192	-0.3103446157	0.704966386	0.6483643657	0.0449521934	0.7469898287	0.0141755278	-0.7600398914	0.0093825066	0.1986690901	0.9587544184	0.2972945531	0.7439705963
Alpk1	0.8013577799	4.86E-05	0.7450648241	0.0332401763	-0.0386464259	1.00E+00	-0.4719663333	0.3528901618	-0.0562929558	0.9999970392	-0.8400042058	0.0093347158	-1.2733241132	2.55E-05
Alpk2	-0.7445817436	0.0002550963	-0.4769308889	0.3666529228	-0.7064480648	0.0577771269	-0.145152787	0.9969834769	0.2676508547	0.8993295456	0.0381336788	0.9999998839	0.5994289566	0.13722794
Alpk3	-1.765422187	4.60E-07	-1.0666556111	0.1323019173	-0.7307518611	0.5093539114	0.2967707315	0.9912731569	0.6987665759	0.5539089211	1.0346703259	0.1415296936	2.0621929184	0.000130847
Alpl	-0.0652757099	0.9999989384	0.9896706736	0.3529470847	-1.2045390486	0.1645632551	-0.7993552986	0.5948361401	1.0549463835	0.2718127231	-1.1392633387	0.1977363524	-0.7340795887	0.681780831
Alppl2	0.028722	0.9999979213	0.4206976481	0.2977730336	-0.3515852685	0.4984100279	-0.2179755	0.9047030096	0.3919756481	0.3626279639	-0.3803072685	0.3974750097	-0.2466975	0.8380565953
Als2	-0.2839940085	0.0358331737	0.2508202685	0.49496787	-0.6255361667	0.0010548486	-0.6431843148	0.0007231137	0.5348142771	0.0051327679	-0.3415421581	0.1616775761	-0.3591903063	0.1247653434
Als2cl	0.1940534022	0.9729894226	-0.1792928264	0.9990963971	0.7300226134	0.3234287224	1.0203430995	0.065454395	-0.3733462286	0.9220425531	0.5359692112	0.6642772523	0.8262896973	0.1887904494
Als2cr11	-0.2737811667	0.9308013892	1.0232640185	0.1636443148	-1.102254338	0.1119047164	-0.986525287	0.193388801	1.2970451852	0.0331903914	-0.8284731713	0.3559680779	-0.7127441204	0.5324948419
Als2cr12	-0.5244231421	0.3552289209	0.4212538843	0.92945551	-1.2286905139	0.0499988698	-1.2691670417	0.0397032545	0.9456770264	0.1987495755	-0.7042673718	0.5220366836	-0.7447438996	0.4559758161
Alx1	-0.131533141	0.3395398398	-0.2896687731	0.0687750114	-0.318398912	0.0354626047	-0.1644253935	0.5935132533	-0.1581356321	0.6317409063	-0.186865771	0.4385507037	-0.0328922525	0.9999689457
Alx3	0.0549545726	0.9998233163	-0.3107899769	0.7026447693	0.4063250463	0.4087321365	0.3643744213	0.5335499983	-0.3657445495	0.5220683888	0.3513704736	0.568678044	0.3094198486	0.7052951029
Alx4	-0.0995713675	0.9996185167	-1.0318529861	0.0530069278	0.3206107176	0.9593621083	0.4310976157	0.8350326478	-0.9322816186	0.0898565717	0.4201820851	0.8530555773	0.5306689833	0.6539476333
Amac1	0.0984596667	0.9959348239	0.5498456852	0.2348110938	0.0117004537	1	0.0651195741	0.9999924275	0.4513860185	0.4361687631	-0.086759213	0.999938559	-0.0333400926	0.9999999644
Amacr	-0.0498784776	0.9999995848	-1.5539223843	0.009253633	-0.0990833333	0.9999973139	-0.2206504398	0.9989184046	-1.5040439067	0.0101116389	-0.0492048558	0.9999999903	-0.1707719623	0.9998445932
Ambn	-0.1019013275	0.8562771479	-0.2093806366	0.62450595	0.0902066782	0.9934153926	0.0384801736	0.9999855984	-0.1074793091	0.9815983672	0.1921080057	0.7099410969	0.1403815011	0.9210429904
Ambp	-0.0403254455	0.9989338711	0.1403238565	0.8795392356	-0.2257245694	0.4420326853	-0.2235059583	0.4533259631	0.180649302	0.6847467028	-0.1853991239	0.6578689719	-0.1831805128	0.6705037038
Ambra1	0.0985722105	0.9618073713	-0.4374084769	0.1228744816	0.4667359676	0.085114925	0.3829706435	0.2283010101	-0.5359806873	0.0275158831	0.3681637571	0.2528458384	0.284398433	0.5462578992
Amd1	-0.2610564402	0.6205799872	0.0836378333	0.9999662284	0.31280825	0.8507234358	0.5249783426	0.3380688799	0.3446942735	0.7819101755	0.5738646902	0.2330708052	0.7860347828	0.0381069732
Amdhd1	0.1060643376	0.9930686912	-0.8803211574	0.0099529798	0.3085141204	0.818022289	0.3006218056	0.8359050371	-0.986385495	0.0021144226	0.2024497828	0.977858756	0.1945574679	0.9825060475
Amdhd2	0.315683875	0.6072347152	0.1200885278	0.9998652832	-0.2894408009	0.9556348933	-0.5861191806	0.4133598282	-0.1955953472	0.9960583975	-0.6051246759	0.3657294623	-0.9018030556	0.0512613804
Amelx	-0.0141373221	0.9999999971	-0.5637080486	0.1468350576	-0.0667195764	0.9999830964	-0.1295147153	0.9978298249	-0.5495707265	0.1532554576	-0.0525822543	0.9999975773	-0.1153773932	0.9991022626
Amfr	-0.0521593729	0.995868072	0.3410553102	0.1100354589	0.1057616065	0.9792388285	0.0931930417	0.9903270647	0.393214683	0.0379877621	0.1579209793	0.8462652572	0.1453524145	0.89341991
Amh	0.1409069252	0.9976846677	-0.3381434861	0.9669204023	0.6953264676	0.4579130509	1.0202387824	0.1009886416	-0.4790504113	0.8263474315	0.5544195424	0.7022693056	0.8793318572	0.1966559261
Amhr2	0.117672735	0.9996137801	0.4225606019	0.9281229185	0.576239537	0.7371234803	0.5482564352	0.7796504285	0.3048878668	0.9889497777	0.458566802	0.896132853	0.4305837001	0.9231757151
Amica1	0.2416680203	0.0065222132	-0.0202770972	0.9999990929	0.1557124398	0.6366816492	0.3254253102	0.0267839221	-0.2619451175	0.1034590292	-0.0859555805	0.9736787457	0.0837572899	0.9773512526
Amigo1	-0.5095986015	1.05E-05	-0.2870194028	0.3168426896	-0.4654821343	0.0203603915	-0.2374245417	0.5307972832	0.2225791987	0.598042133	0.0441164672	0.9999728887	0.2721740598	0.3631698247
Amigo2	-0.3196338665	0.4990444289	0.1424550509	0.9991434576	0.275385838	0.9469358873	0.3623881528	0.8148889877	0.4620889174	0.5831372784	0.5950197044	0.2914237647	0.6820220192	0.1634406549
Amigo3	-0.0477004519	0.9954181689	0.085764662	0.9889092623	0.2310760509	0.3629353209	-0.0036968194	1	0.133465114	0.8833234237	0.2787765028	0.1657757359	0.0440036325	0.9999005849
Ammecr1	0.0416722137	0.9996823044	-0.3135246435	0.3018133482	-0.3561890417	0.1816184758	-0.5033654769	0.0197453711	-0.3551968572	0.1708973903	-0.3978612553	0.0929188982	-0.5450376905	0.0072862196
Ammecr1l	0.0473997778	0.99980096	0.1448128333	0.9817236721	-0.1340073519	0.988552096	-0.1298533241	0.9905827613	0.0974130556	0.9987021704	-0.1814071296	0.9389729839	-0.1772531019	0.9458891165
Amn	-0.0336662666	0.9999981803	0.7580215255	0.0312624741	-0.3846494468	0.5953233438	-0.4510315764	0.4143560175	0.791687792	0.0179044303	-0.3509831802	0.6886737952	-0.4173653098	0.4953482834
Amn1	-0.0143871987	0.9999999998	0.5295361204	0.5634737536	-0.5717892037	0.4759941542	-0.6639856389	0.3086624552	0.5439233191	0.5260918418	-0.557402005	0.4972214154	-0.6495984402	0.3195537813
Amot	-1.0366261464	0.043505	-1.3279612639	0.1462643942	0.2034805417	0.999880237	1.2225252176	0.213493663	-0.2913351175	0.9985296304	1.240106688	0.1875688615	2.259151364	0.0011962006
Amotl1	-0.5005367863	0.172173735	-0.2673422315	0.9782977451	0.4375502454	0.7720303772	0.8787756852	0.0946703303	0.2331945548	0.9910292201	0.9380870317	0.0548679515	1.3793124715	0.0011880511
Amotl2	0.172211563	0.5728035534	0.3320645972	0.3363261551	0.1768037639	0.9086044558	0.1768677454	0.9084715876	0.1598530342	0.9460205835	0.0045922009	1	0.0046561823	1
Ampd1	-1.6347648162	9.59E-05	-0.7697118426	0.6463532592	-0.1511373519	0.9999796172	0.802069037	0.6024202596	0.8650529736	0.5101642217	1.4836274644	0.0451198861	2.4368338533	0.0001521933
Ampd2	-0.0300739006	0.9996612159	-0.0441523889	0.999787645	-0.1258637778	0.86616124	-0.0246417407	0.9999974905	-0.0140784882	0.9999999725	-0.0957898771	0.9663243368	0.0054321599	1
Ampd3	0.5382969979	4.66E-09	0.0880275926	0.9801499806	0.481111713	0.0009714606	0.4660580093	0.0014817233	-0.4502694053	0.0016019213	-0.0571852849	0.9988785955	-0.0722389886	0.9945091358
Amph	0.0245070716	0.9999999126	-0.5607416713	0.2544684922	0.0876935833	0.9999458995	0.1576050417	0.9963824887	-0.5852487429	0.2010136705	0.0631865118	0.9999960334	0.1330979701	0.9989475631
Amt	0.0833149658	0.9986818326	0.1480854306	0.9968546059	0.3372246435	0.7528738766	0.2809344583	0.8801531749	0.0647704647	0.9999933777	0.2539096777	0.926949526	0.1976194925	0.9815361349
Amtn	0.0753116421	0.9998052603	-0.3043175139	0.9191138712	0.5012956343	0.5141086944	0.4595684583	0.6112132856	-0.379629156	0.7920563411	0.4259839922	0.6875607624	0.3842568162	0.782298775
Amy1	-1.37992086	0.0045689081	1.481321088	0.100957735	-1.2575728935	0.2237933683	-0.6492949769	0.8685941451	2.861241948	5.29E-05	0.1223479665	0.999998376	0.7306258832	0.7893614964
Amy2a5	-0.562829266	5.48E-06	0.1456895231	0.9435146935	-0.3389916343	0.2196383872	-0.3731252454	0.1417118287	0.7085187892	0.0002103967	0.2238376318	0.666258719	0.1897040207	0.8147391013
Amz1	0.3997651677	0.0018528128	0.0632727639	0.9997373219	0.2564474167	0.5226397957	-0.1427237639	0.9495912825	-0.3364924038	0.2143664533	-0.1433177511	0.9501602629	-0.5424889316	0.0073240142
Amz2	-0.5090103152	0.5193720273	0.0434561343	0.9999999979	-1.4292834954	0.0382795504	-1.0565620602	0.2152012428	0.5524664494	0.8572133478	-0.9202731802	0.3428783356	-0.547551745	0.8626559267
Anapc1	0.4670826464	0.8958049025	-0.4700020972	0.9906868186	1.8029445231	0.0869519799	1.6663448935	0.1346490382	-0.9370847436	0.720746894	1.3358618768	0.3226534782	1.1992622472	0.4470458784
Anapc10	0.318873219	0.5815667051	-0.279594662	0.9604018161	1.045237375	0.0169266245	0.9289531157	0.0439744319	-0.5984678811	0.3631531344	0.726364156	0.1695173947	0.6100798967	0.3413260724
Anapc11	-0.0788753835	0.8712641433	0.017172412	0.99999984	-0.2608101806	0.1549935128	-0.360159162	0.0179812315	0.0960477956	0.9637689405	-0.181934797	0.5174887964	-0.2812837785	0.0936566448
Anapc13	0.2526014476	0.9804855746	-0.8211684259	0.5522718182	2.0382613426	0.0021354626	2.3087783796	0.0003979194	-1.0737698736	0.2425474143	1.7856598949	0.0072109364	2.056176932	0.0013593283
Anapc16	0.0186675502	0.9999999618	-0.0471230231	0.9999983472	0.4392754954	0.3332078925	0.4425754491	0.3250969961	-0.0657905734	0.9999802144	0.4206079452	0.3695696532	0.4239078989	0.3606347781
Anapc2	0.4218286891	0.9616633238	-0.5465828565	0.9870968265	1.540716588	0.2880869059	1.4588826528	0.3460406276	-0.9684115456	0.7789235871	1.1188878989	0.6401167954	1.0370539637	0.7177037096
Anapc4	0.1018369001	0.9991222274	0.7934700625	0.1438755395	0.2154383958	0.9932687419	0.273509044	0.9715899651	0.6916331624	0.2485846345	0.1136014957	0.9999327401	0.1716721439	0.9986345649
Anapc5	-0.1226366154	0.8659287033	-0.1425128796	0.969327824	0.3710367037	0.2212157257	0.5100374907	0.0357911303	-0.0198762642	0.999999985	0.4936733191	0.0386790699	0.6326741061	0.0036408577
Anapc7	0.0973740673	0.9088128966	0.5160467917	0.0089227212	0.2216729491	0.6242875101	0.2938657731	0.3085079649	0.4186727244	0.0449320912	0.1242988818	0.9692443944	0.1964917058	0.7422726303
Ang2	-0.2396258536	0.9976869378	0.6750755602	0.9238997006	-1.3589380046	0.3032545446	-1.2751336528	0.3722303654	0.9147014138	0.7314770524	-1.119312151	0.513546491	-1.0355077991	0.6033358756
Ang4	-0.0026884915	1	-0.2069298056	0.8938344262	0.3065304259	0.5683684807	0.1111013056	0.997034423	-0.2042413141	0.9019240601	0.3092189174	0.5522721126	0.113789797	0.9967586469
Ang5	-0.4468671656	0.8970902245	0.9074705926	0.713140531	-1.4183488056	0.2321717446	-1.6444763056	0.1160023397	1.3543377582	0.2639526066	-0.97148164	0.6418465986	-1.19760914	0.3998025477
Ang6	-0.1321755096	0.9970051527	0.3358205694	0.9450330201	-0.7091741065	0.3214241225	-0.6351704491	0.444553319	0.4679960791	0.7646186109	-0.5769985969	0.5480125876	-0.5029949395	0.6976340695
Angel1	0.0846040721	0.7954483328	-0.1390484884	0.755432349	-0.3152424236	0.0370342215	-0.2805054097	0.0820362591	-0.2236525605	0.2360992841	-0.3998464957	0.0029684185	-0.3651094818	0.0081654442
Angel2	0.0267998259	0.9999999977	-0.3697900602	0.9761405985	0.4193065139	0.9523593359	0.4488254954	0.9325556286	-0.396589886	0.9660579586	0.392506688	0.9679679292	0.4220256695	0.9523806319
Angpt1	-0.4623670385	0.8565759709	0.589679037	0.9450020781	-1.2747912407	0.2965977106	-1.2584796204	0.3100476491	1.0520460755	0.5037587688	-0.8124242023	0.7742529395	-0.7961125819	0.7909268268
Angpt2	0.482355937	0.0005086689	0.2137325787	0.7961004516	0.4855423472	0.0523489637	0.5861286435	0.0111874036	-0.2686233583	0.5708906574	0.0031864103	1	0.1037727066	0.9959727905
Angpt4	-0.0235025374	0.9999839716	-0.2015447454	0.6018114349	0.5050348843	3.25E-03	0.6487057176	9.88E-05	-0.178042208	0.726085936	0.5285374217	0.00133149	0.672208255	2.95E-05
Angptl1	-0.727536	0.0049767724	0.2571616389	0.9694490141	-0.1027245648	0.999939263	-0.6903900278	0.1947534084	0.9846976389	0.0168352297	0.6248114352	0.2760176947	0.0371459722	0.9999999804
Angptl2	-0.0062897618	1	-0.1534732269	0.9935775166	-0.1642400324	0.990140898	-0.4927254954	0.2691456008	-0.1471834651	0.9954215635	-0.1579502707	0.9927505642	-0.4864357336	0.2689113627
Angptl3	-0.2938272382	0.8532812929	0.0478386111	0.9999999796	-0.8663722222	0.2252938747	-0.7800583333	0.3308755287	0.3416658494	0.9667412699	-0.572544984	0.6718160447	-0.4862310951	0.8171636121
Angptl4	0.7456296971	0.0025240005	-0.3838337894	0.7707930048	1.282873294	0.0007636656	0.3537369514	0.8321999438	-1.1294634865	0.002765118	0.5372435969	0.4070769518	-0.3918927457	0.7528747629
Angptl6	0.148236609	0.4120831763	-0.2185091389	0.4806350048	0.4831300741	0.00398958	0.2460346574	0.3461503927	-0.3667457479	0.0416513258	0.3348934651	0.077902417	0.0977980484	0.9825267576
Angptl7	-1.1359120299	0.0004459329	0.0786381019	0.9999989575	0.1757769907	0.9995313299	0.3769700463	0.9413894667	1.2145501318	0.0261704723	1.3116890207	0.0132145096	1.5128820762	0.0028570979
Ank	-0.201263656	0.4678392375	0.4104357546	0.1914717492	-0.003449338	1	0.1681230694	0.9479726599	0.6116994106	0.010684809	0.197814318	0.8877381692	0.3693867254	0.2777922449
Ank1	-0.4683666528	0.0148370938	-0.2365259583	0.892097838	0.0015713102	1.00E+00	0.6840123056	0.0271636978	0.2318406944	0.9034555657	0.469937963	0.2283026688	1.1523789583	2.03E-05
Ank2	-0.6128914551	0.0008274849	0.4916878611	0.2168415435	-0.216486537	0.9351433235	-0.2824455185	0.791712662	1.1045793162	5.80E-05	0.3964049181	0.434463976	0.3304459366	0.644300607
Ank3	-1.1131244872	0.0002295968	-0.5203756019	0.7054414214	0.073765	1.00E+00	0.7515115741	0.302599601	0.5927488853	0.5634338068	1.1868894872	0.0186148053	1.8646360613	5.01E-05
Ankar	0.2581218868	0.8932296801	-0.4798392546	0.7831912361	0.8714789861	0.1715700941	1.1712025972	0.0271079217	-0.7379611414	0.3172094589	0.6133570994	0.5321702796	0.9130807105	0.124703836
Ankdd1a	-0.1054589882	0.9676850274	0.1657887361	0.9668671978	-0.412697375	0.2503416517	-0.5107977917	0.0892991748	0.2712477244	0.7040913291	-0.3072383868	0.5702413962	-0.4053388034	0.2546879755
Ankdd1b	-0.0451838259	0.9998016608	-0.6324737083	0.0089313354	0.1959943935	0.8863388377	0.2709276806	0.6273643002	-0.5872898825	0.0146045362	0.2411782194	0.7409686365	0.3161115064	0.4444657321
Ankfn1	-0.3365219915	0.0601591417	-0.7313533519	0.0030092732	-0.1187080278	0.9946548985	0.0550793796	0.9999785952	-0.3948313604	0.2489245493	0.2178139637	0.8548682234	0.3916013711	0.2570790115
Ankfy1	0.4535741314	0.0676246322	0.2688053565	0.9082910322	0.5560582269	0.2370238308	0.0641629028	0.9999939216	-0.1847687749	0.9887902591	0.1024840954	0.9998074069	-0.3894112286	0.6233747135
Ankhd1	-0.0635979412	0.9756432399	0.3073846389	0.1197816522	-0.3506907778	0.0536514029	-0.3008405463	0.134156785	0.3709825801	0.0299557933	-0.2870928365	0.1557885367	-0.2372426051	0.3401620545
Ankib1	0.1315318098	0.0352053581	0.2708010602	0.0023371637	0.0692187454	0.9189635398	-0.0780132454	0.8608121822	0.1392692504	0.2771795872	-0.0623130645	0.9538651541	-0.2095450552	0.0255365312
Ankk1	0.1175371271	0.6450549284	-0.0741978194	0.9962218893	0.1605731296	0.7726825151	0.3542371574	0.0524661057	-0.1917349466	0.5957270967	0.0430360025	0.9999293045	0.2367000303	0.350002231
Ankle1	0.3508904017	0.9518600271	-0.2743665463	0.9994144133	1.3520964167	0.1968813895	1.3628826204	0.1901486138	-0.625256948	0.9101836128	1.001206015	0.5083780459	1.0119922187	0.4957417026
Ankle2	0.0781772853	0.9999501974	-0.4983712083	0.7483046413	0.682637125	0.4122746231	0.6438399028	0.4793344422	-0.5765484936	0.5990539717	0.6044598397	0.5448808499	0.5656626175	0.6202865009
Ankmy1	0.0793755288	0.9982775794	0.234490625	0.9222641559	0.0841441898	0.9998960258	0.1316984491	0.9974334855	0.1551150962	0.9929392037	0.004768661	1	0.0523229202	0.9999975186
Ankmy2	0.0833119204	0.9922908187	0.4325800579	0.2109898117	0.3942155208	0.3012579301	0.3448973727	0.4495737397	0.3492681375	0.425068992	0.3109036004	0.5620045205	0.2615854523	0.7428984569
Ankra2	-0.2438461741	0.8815331547	0.5419648194	0.5879412688	-0.9871366157	0.0532966953	-0.8728585139	0.113722026	0.7858109936	0.1776256386	-0.7432904416	0.2272919365	-0.6290123397	0.4078384599
Ankrd1	-1.4385538024	0.0067134267	-1.3218628657	0.2492551506	0.3582305139	9.97E-01	2.3952392176	0.0034509533	0.1166909366	0.9999993865	1.7967843162	0.0412192495	3.8337930199	7.24E-07
Ankrd10	-0.331348922	0.1072003959	-0.0084242639	1	-0.6088960694	0.0376603494	-0.3621418565	0.4421130554	0.3229246581	0.5670441914	-0.2775471474	0.7271925646	-0.0307929345	0.9999998885
Ankrd11	0.1754300214	0.9962005066	-0.5035559722	0.8829520797	0.7124960648	0.5950319233	0.8106615741	0.4485409324	-0.6789859936	0.6431448203	0.5370660434	0.8472958893	0.6352315527	0.7113992527
Ankrd12	0.1068657607	0.9561893308	0.1471220463	0.9785421506	0.7038671852	0.0042530291	0.6575951481	0.0088287745	0.0402562856	0.9999981414	0.5970014245	0.0175100558	0.5507293875	0.0345303762
Ankrd13a	0.6606389915	3.15E-05	-0.2110438148	0.8967745997	0.9144304907	0.0003009467	0.7779445648	0.0026740748	-0.8716828063	0.000387111	0.2537914993	0.7795505139	0.1173055734	0.9966575989
Ankrd13b	0.1281588462	0.9925482051	-0.4782549537	0.5740012819	0.5399342593	0.4356561506	0.7052659259	0.1667553501	-0.6064137999	0.2940096193	0.4117754131	0.7264852612	0.5771070798	0.3484390314
Ankrd13c	-0.1334064541	0.3276631137	-0.021137875	0.9999989048	-0.3962327361	0.0048208501	-0.5345701435	7.84E-05	0.1122685791	0.9025834371	-0.2628262821	0.1120796181	-0.4011636895	0.0031185539
Ankrd13d	0.4469401351	0.0639633628	0.4768328079	0.3727515901	0.6961324838	0.0659427618	0.7398225532	0.0435317928	0.0298926727	0.9999999838	0.2491923486	0.9305932589	0.2928824181	0.8529767672
Ankrd16	-0.1178134113	0.7979729623	0.3053826713	0.2720916797	-0.0117067269	0.9999999992	0.0441683194	0.9999738471	0.4231960826	0.0424258985	0.1061066845	0.9881696104	0.1619817308	0.8831063779
Ankrd17	0.5297714135	0.9567804798	-0.5622597315	0.995815096	2.2181573056	0.1470751179	2.2438120741	0.1389213639	-1.0920311449	0.8424481437	1.6883858921	0.401844194	1.7140406606	0.3843076183
Ankrd2	-1.9960281699	2.15E-05	-1.078340125	0.4017225281	-1.6014336435	0.0697200385	0.4959536713	0.9681220179	0.9176880449	0.5799399598	0.3945945264	0.9923075738	2.4919818412	0.0006704802
Ankrd22	0.1164534583	0.9943740851	-0.4718409861	0.5306755117	1.0817492454	4.34E-03	1.6537811435	8.43E-06	-0.5882944444	0.2713003149	0.965295787	0.0110448886	1.5373276852	1.37E-05
Ankrd23	-1.2007954658	0.0541832334	-1.6419887315	0.1227034001	0.5278440926	0.9772359087	1.1342061296	0.483355238	-0.4411932657	0.9927936138	1.7286395584	0.0819094279	2.3350015954	0.0067966776
Ankrd24	0.197697735	0.8522524512	0.0762623611	0.9999821714	0.6409382407	0.1456377991	0.5791627315	0.2297415809	-0.1214353739	0.9994771897	0.4432405057	0.5127751752	0.3814649964	0.6802375436
Ankrd26	-0.120703328	0.83193274	0.3532877546	0.2022376686	-0.7385830787	0.000255474	-0.6679887731	0.0010718095	0.4739910826	0.0306454295	-0.6178797507	0.0020705859	-0.5472854452	0.0082542672
Ankrd27	-0.1244046165	0.3993031702	0.1985902269	0.37689428	-0.0721817639	0.9909939058	-0.043702412	0.9997106505	0.3229948433	0.0260056615	0.0522228526	0.9990434078	0.0807022044	0.9831049067
Ankrd28	-0.2013150326	0.2280815764	0.4281823819	0.0409644282	-0.4731533588	0.0183404229	-0.3666340069	0.1109441735	0.6294974145	0.0004867579	-0.2718383262	0.3695493887	-0.1653189744	0.8635953676
Ankrd29	-0.3099699348	0.4262493372	-0.1911620787	0.9886396563	0.5247688009	0.3381249527	0.2533600046	0.9439391975	0.1188078561	0.9995792658	0.8347387358	0.0233648524	0.5633299395	0.2508665276
Ankrd32	-0.1505454797	0.8494954891	0.482334125	0.1510762597	-0.5402495324	0.0810840863	-0.6205586065	0.0310197503	0.6328796047	0.0217282814	-0.3897040527	0.3395962213	-0.4700131268	0.1580357588
Ankrd33	0.1426278494	0.9696260241	-0.1205012639	0.9994453794	0.5088245231	0.3584992712	0.4067620231	0.6115627695	-0.2631291132	0.9297887649	0.3661966738	0.7166288073	0.2641341738	0.9284612859
Ankrd33b	-0.12405786	0.9589334609	-0.5859153102	0.0796442289	-0.1619405417	0.9854244361	0.2964197361	0.7334277607	-0.4618574501	0.2427971555	-0.0378826816	0.9999996747	0.4204775962	0.3421270949
Ankrd34a	0.3454294893	0.5874017684	-0.1081968889	0.9999641359	0.9232876019	0.0806411662	1.0901563981	0.0246663391	-0.4536263782	0.7606893587	0.5778581125	0.5043774466	0.7447269088	0.2225294573
Ankrd34b	0.1585832564	0.5055004375	-0.5676069537	0.0033762875	0.3440265648	0.167691309	0.3110996204	0.2568821043	-0.7261902101	6.26E-05	0.1854433084	0.796631353	0.152516364	0.9130724592
Ankrd34c	0.1228268269	0.990001554	-0.269517037	0.9328672595	0.1142022685	0.9997154366	0.2793024074	0.9200881394	-0.392343864	0.6865197109	-0.0086245584	1	0.1564755805	0.9975622745
Ankrd35	-0.4625447682	0.1184657263	0.2694291528	0.9472856171	-0.7362329769	0.1079275815	-0.4879139954	0.5038605096	0.7319739209	0.1004041282	-0.2736882087	0.9446140424	-0.0253692272	0.9999999985
Ankrd36	0.1695187163	0.9550189135	-0.423403456	0.6747241255	0.5172721458	0.4537777923	0.5068183958	0.4772118863	-0.5929221724	0.289129153	0.3477534295	0.8406614626	0.3372996795	0.8600599122
Ankrd39	-0.0937921229	0.9992349588	-0.0957987824	0.9999671889	-0.0942204491	0.9999710986	-0.1428660972	0.9993689603	-0.0020066595	1	-0.0004283262	1	-0.0490739744	0.9999998374
Ankrd40	-0.6254585865	3.85E-07	0.2419311713	0.5779884088	-0.798244338	4.51E-05	-0.4217072546	0.067424738	0.8673897578	3.82E-06	-0.1727857514	0.8706558604	0.2037513319	0.7500958259
Ankrd42	0.1372731731	0.8838016585	0.5997419444	0.0313011547	-0.138352037	0.9890666663	-0.4598391204	0.1629766139	0.4624687714	0.1459806922	-0.2756252101	0.6963315005	-0.5971122934	0.0271554591
Ankrd44	0.5535957308	3.75E-08	0.050312287	0.99975817	0.5465646019	0.0006396478	0.4129087685	0.0159688967	-0.5032834437	0.0013290219	-0.0070311289	1	-0.1406869623	0.8688373571
Ankrd45	0.2653288451	0.9493125461	-0.6141975509	0.7260011887	1.3798515694	0.0307854807	1.3315957824	0.0405377829	-0.879526396	0.3226075181	1.1145227244	0.1122916409	1.0662669373	0.1425230454
Ankrd46	-0.0044163932	1	0.2408454444	0.9850139641	0.4004301667	0.8087388009	0.498185537	0.6061911179	0.2452618376	0.9841411321	0.4048465598	0.8012675898	0.5026019302	0.5915431873
Ankrd49	0.2743652917	0.4508883298	-0.4447723472	0.4104867263	0.301534412	0.8069710791	-0.0051325324	1	-0.7191376389	0.0346999856	0.0271691204	0.9999999899	-0.2794978241	0.8595367624
Ankrd5	-0.5202956453	0.00227525	0.3402110463	0.5194155142	-0.0668219167	0.9999509066	-0.0204977037	0.9999999953	0.8605066916	0.0007824043	0.4534737286	0.1974977328	0.4997979416	0.1219665457
Ankrd50	-0.1500593729	0.5641596442	0.5311940602	0.0068026436	-0.1135803611	0.9811478715	-0.0148555463	0.9999999949	0.681253433	0.0001766385	0.0364790118	0.9999945545	0.1352038266	0.9519612149
Ankrd52	-0.2820748761	0.9245095054	0.0784594722	0.9999995581	-0.7113441852	0.5552995139	-0.5779998333	0.7638218561	0.3605343483	0.975281722	-0.4292693091	0.9360640014	-0.2959249573	0.9926034595
Ankrd53	0.168131515	0.92594316	-0.0055918611	1	0.2276972593	0.9650419193	0.1720292037	0.9934552997	-0.1737233761	0.9934591212	0.0595657443	0.999997431	0.0038976887	1
Ankrd54	0.0169399701	0.9999997817	-0.4488969815	0.0673497877	0.2526586204	0.5992441845	0.268847787	0.5297986279	-0.4658369516	0.0452312462	0.2357186503	0.6696277685	0.251907817	0.5976509798
Ankrd55	0.5822561282	0.0666171872	-0.9857688611	0.0384027093	0.5783676667	0.4611094937	-0.4039506667	0.8175303397	-1.5680249893	0.0001211739	-0.0038884615	1	-0.9862067949	0.0323746959
Ankrd6	0.2106111661	0.8043076392	0.122735331	0.9993542352	1.0364575995	0.002871778	0.9806641273	0.0054213593	-0.0878758351	0.9999498102	0.8258464334	0.0224918085	0.7700529612	0.0395801275
Ankrd60	0.1599723494	0.4840737806	0.0205210602	0.9999999304	0.1299159676	0.9583671439	0.211587125	0.668924486	-0.1394512892	0.9415582105	-0.0300563818	0.9999987348	0.0516147756	0.999918773
Ankrd61	0.3124898515	0.9272836638	-0.3131361991	0.9944132196	1.3033743102	0.0862329366	1.2985079676	0.0883027709	-0.6256260506	0.7894597207	0.9908844587	0.293232586	0.9860181161	0.298505978
Ankrd7	-0.2904983429	0.3996866337	0.0491146806	0.999998906	-0.5981590231	0.1378252456	-0.4368431898	0.4450772807	0.3396130235	0.7160829356	-0.3076606802	0.8018731256	-0.1463448469	0.9966399654
Ankrd9	-0.5860682596	0.1896613518	-0.905607088	0.2004891963	-0.6993539398	0.4726069112	-0.3778490787	0.9458061448	-0.3195388283	0.9794057411	-0.1132856802	0.9999860139	0.2082191809	0.998730712
Anks1	-0.4109783056	0.6199364029	0.5512338009	0.7682467344	-1.2137276806	0.0510921269	-0.9720728889	0.1806473513	0.9622121065	0.1759824151	-0.802749375	0.3577032513	-0.5610945833	0.7528604735
Anks1b	0.0105083729	0.9999999999	-0.5980803843	0.2653435839	0.3404716528	0.8351562406	0.3655889444	0.7829785582	-0.6085887571	0.2348985421	0.3299632799	0.856743117	0.3550805716	0.8063698649
Anks3	-0.0202805214	0.9999975591	0.4970503796	0.0106087933	-0.1288503611	0.9564983467	-0.1388400602	0.9360106731	0.517330901	0.0054464363	-0.1085698397	0.9843160048	-0.1185595388	0.97365429
Anks4b	0.0261460678	0.9999983145	-0.4969665764	0.1040529122	0.2553792569	0.7595765275	0.2474815255	0.7854865331	-0.5231126442	0.0676303568	0.2292331891	0.8422227364	0.2213354576	0.8641837679
Anks6	-0.0204864733	0.9999969525	0.0675957917	0.9991756905	0.1446838472	0.9143701452	0.2062298194	0.659545998	0.088082265	0.9953106621	0.1651703205	0.8473457498	0.2267162927	0.5509484906
Ankzf1	-0.0240944215	0.9999984312	0.5698979468	0.0244567916	-0.0977029792	0.9980842897	-0.1686093681	0.9463669346	0.5939923682	0.0137956016	-0.0736085577	0.9997657195	-0.1445149466	0.9779875772
Anln	0.772758469	0.0428050093	-0.1740089028	0.9996653797	0.9208013287	0.202376174	0.6744702639	0.535657283	-0.9467673718	0.1659507508	0.1480428597	0.9999074348	-0.0982882051	0.999995967
Ano1	-0.2085295929	0.5938314274	0.4316263472	0.2817208707	0.1551143565	0.9855093561	0.2701241713	0.7771257037	0.6401559402	0.0267970674	0.3636439494	0.462102035	0.4786537642	0.172396796
Ano10	-0.0872738632	0.9996161275	-0.4938319722	0.5923252861	0.3863928426	0.8190179811	0.5065869167	0.5640082035	-0.406558109	0.7807317948	0.4736667058	0.6334530526	0.5938607799	0.3712461448
Ano2	0.0652700139	0.9965293959	0.3772558472	0.2249985744	0.4205392269	0.1367990674	0.3032241343	0.4580801576	0.3119858333	0.415081471	0.355269213	0.2701129083	0.2379541204	0.717983395
Ano3	-0.3042385096	0.8051756241	-0.5308904398	0.7129425153	-0.041336412	0.9999999915	-0.1531636806	0.999778181	-0.2266519302	0.996740533	0.2629020976	0.991401132	0.1510748291	0.999816874
Ano4	-0.5336900524	0.121545079	-0.9410676343	0.0594075467	-0.2515161528	0.9843266773	0.1423715324	0.9996577112	-0.4073775819	0.823296554	0.2821738996	0.9707675424	0.6760615848	0.2910029997
Ano5	-1.7845739167	5.25E-07	-0.5979218796	0.7365133493	-1.0344932222	0.1665369907	-0.4194652593	0.9422281293	1.186652037	0.0700119316	0.7500806944	0.4896036038	1.3651086574	0.0246839959
Ano6	0.5223307019	0.9006046025	-0.7445623981	0.9365838662	1.8825355185	0.134641475	1.7816275093	0.1759963015	-1.2668931001	0.5265408974	1.3602048166	0.4424985673	1.2592968073	0.5335854213
Ano7	0.2965458077	0.0278592182	0.0714554444	0.9991870567	0.2346838704	0.5828737874	0.5582453056	0.0048647064	-0.2250903632	0.6241617151	-0.0618619373	0.9997364527	0.2616994979	0.4495756461
Ano8	-0.0782494952	0.9951166047	0.3786216088	0.3534904662	-0.1435734375	0.9866747215	-0.3029184838	0.6057517917	0.456871104	0.1589110216	-0.0653239423	0.9999495592	-0.2246689886	0.8634351478
Ano9	0.1867749049	0.9183494721	0.7847224352	0.0711079672	-0.2479083056	0.9650299777	-0.0716055278	0.999993853	0.5979475303	0.2585249595	-0.4346832105	0.6214854327	-0.2583804327	0.9578365809
Anp32a	0.0003806699	1	1.2746879259	0.2293566938	-1.0518661481	0.4333319083	-1.0594566574	0.4250497527	1.2743072561	0.2162217651	-1.052246818	0.422704639	-1.0598373273	0.4142657919
Anp32b	0.2261355823	0.9246547378	0.6336096296	0.4352983647	0.3973537037	0.8715807341	0.4029268056	0.8636884062	0.4074740474	0.8586567899	0.1712181214	0.9991946592	0.1767912233	0.9989894439
Anp32e	-0.7263887821	0.2034471383	0.3289666667	0.9937203363	-1.5114278241	0.0394337056	-1.3937675	0.0691895157	1.0553554487	0.2601995637	-0.785039042	0.5977465754	-0.6673787179	0.7615734105
Anpep	0.7949239103	8.15E-06	-0.4102875926	0.3994948502	0.5972191667	0.078108711	0.0015310648	1	-1.2052115028	9.62E-06	-0.1977047436	0.9599558556	-0.7933928454	0.0060628268
Antxr1	0.4307245353	0.0160831297	-0.3017878241	0.6449804352	0.7067710648	0.0103407734	0.3482875926	0.4858083932	-0.7325123593	0.0054737114	0.2760465296	0.7313259173	-0.0824369427	0.9997758498
Antxr2	0.2454091218	0.0683785457	-0.034192463	0.9999946698	-0.1650799167	8.41E-01	-0.5300433426	0.004195142	-0.2796015848	0.2995556987	-0.4104890385	0.0368332458	-0.7754524644	7.15E-06
Antxrl	0.3741907895	0.4922447012	0.0054933287	1	0.8656645787	0.1142214001	0.9536253657	0.0641316819	-0.3686974608	0.8970110836	0.4914737892	0.6807239252	0.5794345762	0.4962308829
Anxa1	0.5318211453	0.0867005045	1.2013687593	0.0037699328	0.830847463	0.0875474388	0.6498159815	0.2794687634	0.669547614	0.2364849115	0.2990263177	0.9434526672	0.1179948362	0.9998749611
Anxa10	0.1102843926	0.955992671	-0.1363505255	0.9886696559	0.3953559097	0.2809118895	0.2955019745	0.6054480661	-0.2466349181	0.7793476299	0.2850715171	0.6402401823	0.1852175819	0.938447716
Anxa11	0.5212418926	0.9903652431	-0.9956076088	0.9686947722	2.7421082245	0.1700435491	3.0334230394	0.1010879882	-1.5168495014	0.7781318041	2.2208663319	0.364946401	2.5121811467	0.2337101553
Anxa13	0.2365429658	0.5744498104	-0.378094787	0.550661768	0.7609478056	0.0188805122	0.9568829444	0.0016538325	-0.6146377528	0.0791571907	0.5244048397	0.1868351334	0.7203399786	0.0247996257
Anxa2	0.3745444722	0.0447084283	0.263749287	0.7601861075	-0.0866063611	0.9996117924	-0.5733809444	0.0523686433	-0.1107951852	0.9979581681	-0.4611508333	0.1667175099	-0.9479254167	0.0001350993
Anxa3	0.2480785005	0.31141149	0.5569332014	0.0507069161	0.7618375995	0.0027603325	0.7397582477	0.0039156583	0.3088547009	0.5630725689	0.513759099	0.0758586566	0.4916797472	0.0992640925
Anxa4	0.4090752692	0.0033901791	0.1725113519	0.9098123668	0.336339037	0.2995295061	-0.0475644352	0.9999820558	-0.2365639174	0.6852023605	-0.0727362322	0.9996076398	-0.4566397044	0.0595108787
Anxa5	0.3017173291	0.0560072208	0.2768158333	0.5222958759	0.0842991667	0.9988115901	-0.4226192593	0.1106734036	-0.0249014957	0.9999998998	-0.2174181624	0.767849023	-0.7243365883	0.000509161
Anxa6	0.2511685278	0.9964812914	0.0827301481	0.9999999732	1.2652051481	0.3639356874	1.2535419074	0.3741924766	-0.1684383796	0.999993564	1.0140366204	0.609588147	1.0023733796	0.6224243231
Anxa7	-0.1603665096	0.9849133065	-0.2244510787	0.9924371404	0.6634514676	0.3284846234	0.8082343843	0.1470410945	-0.0640845691	0.9999993222	0.8238179772	0.1215086905	0.9686008939	0.0430988598
Anxa8	-0.3320753558	0.4168849679	0.7208385741	0.1130127878	0.5357303333	0.3823735579	0.1200887593	0.999680645	1.0529139298	0.0042356089	0.8678056891	0.0280401526	0.452164115	0.5697992908
Anxa9	0.3133722895	0.3367254477	-0.2015535278	0.9764980985	0.7479588333	0.0386802873	0.8755001759	0.0100293163	-0.5149258173	0.2720311089	0.4345865438	0.4640500679	0.5621278864	0.1884882244
Aoah	2.5831179786	1.81E-08	-0.6184178333	0.8859605665	0.6292298056	8.77E-01	-0.7683960278	0.7322596497	-3.201535812	3.91E-06	-1.9538881731	0.0086715083	-3.3515140064	1.80E-06
Aoc2	-0.1127054402	0.9681935413	-0.5185214907	0.1210699981	-0.1974475787	0.9419827058	-0.3949353333	0.3691423807	-0.4058160506	0.326910149	-0.0847421385	0.9997687323	-0.2822298932	0.7324666915
Aoc3	-0.3158262179	0.963395974	-0.3259554167	0.9971707643	1.6733355556	0.0424894395	2.0489364815	0.0072352491	-0.0101291987	1	1.9891617735	0.0075482348	2.3647626994	0.0009375274
Aox1	-0.8581590983	2.03E-07	0.2983209907	0.6654220177	-0.4239623889	0.2774180551	-0.2024190093	0.9291567814	1.156480089	4.16E-06	0.4341967094	0.2403049821	0.655740089	0.0180333444
Aox3	-0.5397215491	7.12E-05	0.4854300926	0.0496573262	-0.1529792593	0.9539378776	-0.2590590278	0.6080157323	1.0251516417	7.07E-07	0.3867422899	0.1686413264	0.2806625214	0.510919907
Aox3l1	0.0372881282	0.9998611367	-0.4097979259	0.0880529332	0.177968	0.860327738	0.4306929537	0.0647095249	-0.4470860541	0.042991631	0.1406798718	0.9561940573	0.3934048255	0.1001729895
Aox4	-0.0512182537	0.9997704784	0.3716140718	0.3898948762	-0.1816008819	0.9531515104	0.1812588866	0.9536242469	0.4228323255	0.2395616828	-0.1303826282	0.9937227567	0.2324771403	0.8510583274
Ap1ar	0.0307302692	0.9999999332	-0.9930826065	0.0484915648	0.4069245694	0.8394159174	0.4000852176	0.8502687061	-1.0238128757	0.0328344487	0.3761943002	0.8869939151	0.3693549484	0.8961641505
Ap1b1	0.0657332212	0.9776618445	0.1704000694	0.7577528613	0.2476246065	0.3580865933	0.1757024306	0.7306899185	0.1046668483	0.9764375041	0.1818913853	0.6962813142	0.1099692094	0.9687488866
Ap1g1	0.1801613472	0.2914150241	-0.1849013843	0.7454140509	0.5027175509	0.0065247932	0.3829651898	0.0646477491	-0.3650627315	0.0771968102	0.3225562037	0.1550639476	0.2028038426	0.6537666437
Ap1g2	0.5863748184	2.74E-05	0.4189458102	0.1443205538	0.7162202083	0.0015422065	0.4742894676	0.071760215	-0.1674290082	0.9394316765	0.12984539	0.9855412767	-0.1120853508	0.9942845603
Ap1m1	0.0954403205	0.8818641849	0.2825534722	0.2698832241	-0.0784735648	0.9969909147	-0.3192684722	0.1611584927	0.1871131517	0.716034579	-0.1739138853	0.7813730353	-0.4147087927	0.0265611344
Ap1m2	0.5010801795	0.2560468693	-0.0007636667	1	0.7707413333	0.2731050549	0.7307020972	0.3287015967	-0.5018438462	0.7350445089	0.2696611538	0.9877310499	0.2296219177	0.9956172032
Ap1s1	0.3483971795	0.1652345535	0.4423403935	0.3677959052	-0.1747896991	9.84E-01	-0.7795174769	0.0148324129	0.093943214	0.9997835621	-0.5231868786	0.1858247782	-1.1279146563	8.92E-05
Ap1s2	-0.2223495406	0.1836025642	0.0566456944	0.999868474	-0.7125851389	0.0002504916	-0.3974831944	0.0924928157	0.278995235	0.3958883504	-0.4902355983	0.0167310883	-0.1751336538	0.8582014423
Ap1s3	0.5199981389	0.1139981233	0.104935338	0.9999529475	-0.6703882731	0.2736996527	-0.6613564676	0.2874545202	-0.4150628009	0.7796955053	-1.190386412	0.0042820408	-1.1813546065	0.0046681442
Ap2a1	-0.1762268243	0.1134352241	0.2053121181	0.3811915389	-0.2834702894	0.0971781671	-0.2364008449	0.2341620511	0.3815389423	0.0077286045	-0.1072434651	0.9333450775	-0.0601740207	0.9980151208
Ap2a2	0.3291396784	0.9923656176	-0.944518662	0.8168571013	1.792571662	0.1718962641	1.7083274028	0.2126796224	-1.2736583405	0.5215508533	1.4634319836	0.358514911	1.3791877244	0.4274152115
Ap2b1	0.1600668141	0.8321333213	-0.052326213	0.9999936622	-0.3988865833	0.3642696287	-0.8086481111	0.0033637333	-0.2123930271	0.9209181919	-0.5589533974	0.0718421914	-0.9687149252	0.0001902295
Ap2m1	0.2201789541	0.0607159229	0.4234377824	0.0114252619	0.3069117176	0.1211534595	0.1225563472	0.9265200236	0.2032588283	0.5216651436	0.0867327635	0.9899260462	-0.0976226068	0.9793187834
Ap2s1	0.3035083729	0.0129954644	-0.4088515185	0.0449325637	0.2055010509	0.6565595515	0.0070686898	1	-0.7123598914	3.46E-05	-0.0980073219	0.990275927	-0.296439683	0.2405938409
Ap3b1	0.4793823205	0.00514603	0.1071435741	0.9983356188	0.974731213	0.0001600006	0.8207457963	0.0018307807	-0.3722387464	0.3911886634	0.4953488925	0.1196811552	0.3413634758	0.4932680011
Ap3b2	0.0777391303	0.9521854699	0.2583195648	0.3445693942	-0.1296377963	0.9338143906	-0.140054	0.9040212383	0.1805804345	0.732133193	-0.2073769266	0.5879701121	-0.2177931303	0.5314353833
Ap3d1	0.3267277596	0.04385853	0.0884313102	0.998785832	0.5704846898	0.0182509282	0.4223629306	0.1406053389	-0.2382964494	0.7257304983	0.2437569302	0.7039035346	0.0956351709	0.9980665792
Ap3m1	0.1196100609	0.9676769725	-0.0143031157	0.9999999999	-0.2026992731	0.9503817813	-0.3610854306	0.5359146187	-0.1339131766	0.9960945723	-0.322309334	0.6565087758	-0.4806954915	0.2117424452
Ap3m2	0.0246777254	0.9999744058	0.4966085231	0.0033331761	-0.1650576343	0.7816277292	-0.2803737917	0.2276244704	0.4719307977	0.0045296708	-0.1897353597	0.6495307916	-0.3050515171	0.1439552096
Ap3s1	-0.7667347607	0.9701374402	1.2179223333	0.9675576433	-3.5222206759	0.1295043366	-3.8008413704	0.084628279	1.984657094	0.7117276147	-2.7554859152	0.3416080131	-3.0341066097	0.2398772146
Ap3s2	-0.2950909936	0.9326828164	-0.14629375	0.9999673922	-1.176895463	0.121360094	-0.9927478704	0.2617514295	0.1487972436	0.999966337	-0.8818044694	0.3767327665	-0.6976568768	0.6473724853
Ap4b1	0.1017127863	0.9865410266	0.3397582315	0.5913508602	0.1688924907	0.9808318953	0.1816763796	0.9708559563	0.2380454452	0.8875743909	0.0671797044	0.999971153	0.0799635933	0.9998924635
Ap4e1	-0.1028202073	0.8321290817	0.2038216944	0.6224889009	-0.5144053889	0.0037369451	-0.5818822407	0.0007941739	0.3066419017	0.1733841988	-0.4115851816	0.026285171	-0.4790620335	0.006215568
Ap4m1	0.2254984754	0.5426957771	-0.4655236667	0.2392268459	-0.0613801019	0.9999833343	-0.0918951944	0.9996574817	-0.6910221421	0.0183222909	-0.2868785773	0.7534452836	-0.3173936699	0.6547512259
Ap4s1	-0.6369293312	0.0109769179	0.4116878519	0.6856514092	-1.1533639074	0.002244378	-0.7474180741	0.0979653268	1.048617183	0.0049983587	-0.5164345762	0.425901549	-0.1104887429	0.9998537148
Apaf1	0.9032747019	1.76E-11	0.5438069954	0.0142325472	0.7313388935	0.0004357963	0.4048935231	0.1188575318	-0.3594677066	0.1966199408	-0.1719358084	0.9017950566	-0.4983811788	0.0251882104
Apba1	0.0173495427	0.9999766316	0.2241882731	0.133186095	-0.0336455231	0.9998822309	-0.1662777917	0.4196643655	0.2068387304	0.1821752642	-0.0509950659	0.997854398	-0.1836273344	0.2970815723
Apba2	0.5515292532	0.0117342442	0.0105340787	1	0.5923696343	0.1614153423	0.5990205602	0.1530229988	-0.5409951745	0.2262198866	0.0408403811	0.9999998064	0.047491307	0.9999993645
Apba3	-0.2346670641	0.9229382056	0.3446594352	0.9438443962	-0.6685511204	0.4109751705	-0.5003831111	0.7249319258	0.5793264993	0.5685924155	-0.4338840563	0.8392398938	-0.265716047	0.9877206036
Apbb1	0.0961433291	0.9967865945	0.5030648426	0.3371585466	0.2421966944	0.9444734231	0.228575213	0.9590400356	0.4069215135	0.5716110564	0.1460533654	0.9975554922	0.1324318839	0.9987579503
Apbb1ip	0.9533571079	4.80E-07	-0.3505566759	0.642150668	1.1400117731	0.0001525781	0.5807868657	0.1279474845	-1.3039137838	6.28E-06	0.1866546652	0.9792968216	-0.3725702422	0.5705901133
Apbb2	0.0838208296	0.9975168897	0.0491599144	0.9999983217	0.6475667199	0.0637028074	0.7819375532	0.0146730897	-0.0346609152	0.9999999033	0.5637458903	0.1294724613	0.6981167236	0.0316468132
Apbb3	-0.2905149551	0.023308278	0.254162463	0.4441496413	-0.5059221667	0.0087353132	-0.500125037	0.0098659753	0.5446774181	0.0028995386	-0.2154072115	0.6261136389	-0.2096100819	0.6555392981
Apc	0.2282679038	0.9804011886	-0.4164620463	0.9538826962	0.8077108704	0.4544793632	0.8717749444	0.3677601619	-0.6447299501	0.6982487809	0.5794429665	0.7938162559	0.6435070406	0.7001660565
Apc2	0.1930400112	0.9935118007	-0.0877807616	0.9999992849	0.8067900255	0.4697700262	0.5927218773	0.785014601	-0.2808207728	0.996238749	0.6137500142	0.7558396055	0.3996818661	0.9667744931
Apcdd1	-0.121367062	0.9675769865	-0.2729493519	0.8176833361	0.1856743519	0.9714388796	0.4820787037	0.235547525	-0.1515822899	0.9920035047	0.3070414138	0.7195279059	0.6034457657	0.066653172
Apcs	-0.0079991319	1	0.4710383218	0.4669774244	0.379005081	0.7028161213	0.5367302199	0.3204268281	0.4790374537	0.4378561977	0.387004213	0.680095948	0.5447293519	0.2918428449
Apeh	-0.0345705662	0.9999964871	-0.3109796528	0.7492993002	-0.457859213	0.3331068685	-0.4782289815	0.2871482705	-0.2764090865	0.8408447832	-0.4232886467	0.4101965115	-0.4436584152	0.3558551259
Apex2	-0.1626984562	0.1044406594	0.1842322454	0.3964568665	0.0169011343	0.9999996906	0.0890610417	0.9571175017	0.3469307016	0.0077534756	0.1795995905	0.4149902585	0.2517594979	0.1000905067
Aph1a	0.1257018953	0.289170339	-0.0700385463	0.9868905098	0.0974102037	0.919963564	0.0741174259	0.9816023805	-0.1957404416	0.281213576	-0.0282916916	0.9999800326	-0.0515844694	0.9983416336
Aph1b	-0.1287915844	0.8600148186	-0.1975754769	0.8714594429	-0.255431912	0.6678435065	-0.3611499213	0.2850523829	-0.0687838925	0.9998288604	-0.1266403276	0.9884361218	-0.2323583369	0.7565247232
Aph1c	0.572271703	0.108499979	0.0010848102	1	0.7578557824	0.2386848898	0.5885437917	0.5144796342	-0.5711868928	0.5419252096	0.1855840794	0.9985309908	0.0162720887	1
Api5	0.4194490833	0.007563542	0.3749212824	0.2881406534	0.3590827176	0.3336890517	0.1437410046	0.9795076551	-0.0445278009	0.9999954042	-0.0603663657	0.999952461	-0.2757080787	0.6265509578
Apip	-0.0116219562	0.9999999187	-0.005137088	1	0.244323375	0.3522125458	0.2777700417	0.2217958008	0.0064848682	1	0.2559453312	0.2892716705	0.2893919979	0.1728428496
Apitd1	0.0472043184	0.9968565702	-0.2580277454	0.2942548311	-0.1356117731	0.8966114952	-0.1069441806	0.9690977024	-0.3052320637	0.1325631654	-0.1828160915	0.6724710922	-0.1541484989	0.8227997467
Aplf	0.1615861795	0.0725697632	0.0920060833	0.9282182918	0.3170081667	0.0124092142	0.0945698333	0.9180004504	-0.0695800962	0.9852681605	0.1554219872	0.5056642156	-0.0670163462	0.9883034734
Apln	0.308301578	0.2134445878	-0.1694823981	0.9806702731	0.1432894537	0.9931052918	-0.5205174907	0.1512306023	-0.4777839761	0.2088807414	-0.1650121243	0.984337785	-0.8288190687	0.0030117892
Aplnr	0.5424021325	0.0032122226	0.1490151204	0.9914454582	-0.2694014074	8.14E-01	-0.8504923796	0.0032298778	-0.3933870121	0.4228964502	-0.8118035399	0.0040807568	-1.3928945121	3.76E-07
Aplp1	0.3731691143	0.3373351603	0.3130242176	0.9060984661	0.4020374583	0.7407635191	0.5490011157	0.4060137607	-0.0601448967	0.9999989482	0.028868344	0.9999999968	0.1758320014	0.9968749121
Aplp2	-0.1735487591	0.5446734893	0.4799167431	0.0501874134	-0.4200414051	0.114701944	-0.3382632106	0.2981615691	0.6534655021	0.0020510499	-0.246492646	0.6469434829	-0.1647144516	0.9312312774
Apoa1	0.0700870903	0.9975950567	-0.3622839282	0.3984955804	0.4713577384	0.1450956973	0.3271245903	0.5153958565	-0.4323710185	0.2019912767	0.4012706481	0.2742549839	0.2570375	0.762373708
Apoa1bp	0.4760285246	0.977233911	-1.1346146343	0.8208230826	2.4477351806	0.0903093749	2.4573515694	0.0883594004	-1.6106431588	0.467438103	1.971706656	0.2419189102	1.9813230449	0.2371856695
Apoa2	0.3783878424	0.1890764639	-0.3796637245	0.6633823106	1.0819878958	0.0013686364	1.197429794	0.0003333351	-0.758051567	0.0392278509	0.7036000534	0.0665905608	0.8190419516	0.0209100996
Apoa4	0.3323412083	0.0407354281	-0.3201314769	0.4149740302	0.3428450972	0.338410773	0.4283779676	0.1355699796	-0.6524726852	0.0038825007	0.0105038889	0.9999999999	0.0960367593	0.9981029876
Apoa5	0.0399877238	0.9990471817	0.2030092801	0.5716512928	0.0174723356	0.9999999445	-0.0484433588	0.9998507602	0.1630215563	0.7858198114	-0.0225153882	0.9999996296	-0.0884310826	0.990966132
Apob	0.2028335641	0.3348236541	-0.2707200185	0.5150504692	0.5547192407	0.0120382681	0.5015968333	0.0291358025	-0.4735535826	0.0382226729	0.3518856766	0.2168555031	0.2987632692	0.3910599216
Apobec1	1.5143840705	5.37E-09	-0.2378567824	0.9847847882	1.0860622917	0.0125605466	-0.0027808565	1	-1.7522408529	7.34E-06	-0.4283217788	0.7410423238	-1.517164927	0.0001208696
Apobec2	-2.3770574498	1.52E-07	-1.1904437176	0.2530214323	-0.7071629769	0.7955636332	0.2972562824	0.9983609049	1.1866137322	0.2427910993	1.6698944729	0.0333378185	2.6743137322	0.0001196836
Apobec3	0.647003125	0.0240725395	-0.4283546528	0.7446206339	0.9022357639	0.0573541998	0.4708346065	0.6537256839	-1.0753577778	0.0112622082	0.2552326389	0.9784532585	-0.1761685185	0.9980035817
Apobec4	0.0170733002	0.9999999974	0.5805270787	0.3003164414	-0.1420640787	0.9989727412	-0.0220175046	0.9999999994	0.5634537785	0.3195244596	-0.1591373789	0.9979090478	-0.0390908048	0.9999999515
Apoc1	-0.44651525	0.0164642002	0.0158357685	0.9999999995	-0.1342183981	0.9944384234	-0.0987463611	0.9993158236	0.4623510185	0.2096307759	0.3122968519	0.646156543	0.3477688889	0.5245568159
Apoc2	0.7396417767	1.09E-06	0.1045668657	0.9977780422	0.9393962176	9.96E-05	0.3965216806	0.2629820614	-0.635074911	0.0113087093	0.1997544409	0.9038941788	-0.3431200962	0.408598762
Apoc3	0.2976803173	0.6743939225	-0.0213643194	0.9999999998	0.9108625787	0.0573855236	0.6210685972	0.3544771318	-0.3190446368	0.9308561429	0.6131822614	0.3568572324	0.3233882799	0.926051679
Apoc4	0.5098804808	0.0174916414	-0.123212963	0.9987805932	0.9084386806	0.0048433032	0.7825448148	0.0209011489	-0.6330934437	0.0840131481	0.3985581998	0.5282076364	0.272664334	0.8735270143
Apod	-0.8527774776	1.52E-08	-0.1176974491	0.9945254274	-0.1316571713	9.89E-01	0.1659817176	0.957594861	0.7350800285	0.0017905907	0.7211203063	0.0023137159	1.0187591952	8.94E-06
Apoe	-0.2643937265	0.9996449165	1.6278928102	0.5093681317	-1.8870974676	0.341747017	-2.1826640417	0.1980451796	1.8922865367	0.3263909465	-1.6227037411	0.5052188034	-1.9182703152	0.3113519158
Apof	0.1169677639	0.9959636029	0.7171380417	0.1563487683	-0.0454961713	0.9999998824	0.0736316065	0.9999948756	0.6001702778	0.3085836418	-0.1624639352	0.9983280437	-0.0433361574	0.999999928
Apoh	-0.1287635427	0.9749506658	-0.5502608148	0.2106347419	0.524756963	0.2549156552	0.5919533519	0.1510311957	-0.4214972721	0.4868947675	0.6535205057	0.0784571306	0.7207168946	0.0398754162
Apol10a	-0.0871749829	0.9999493574	0.0267187315	0.9999999999	-0.9640844167	0.1731773191	-0.7481090926	0.4295018141	0.1138937144	0.9999884211	-0.8769094338	0.2445490306	-0.6609341097	0.5650672893
Apol10b	-0.1736405545	0.6897715986	-0.0671460139	0.9999159616	-0.1756890231	0.9509994054	-0.5903282361	0.0298096917	0.1064945406	0.9978526069	-0.0020484687	1	-0.4166876816	0.2138451005
Apol6	-0.9074998654	1.09E-06	-0.2179304352	0.9446308147	-0.8019139537	0.0108433458	-0.7976265	0.0114950382	0.6895694302	0.0331897654	0.1055859117	0.9994766664	0.1098733654	0.9993035945
Apol7a	0.2543032885	0.9613191673	-0.5244175093	0.8537904389	1.1967999444	0.0870495464	1.1257989722	0.1229541855	-0.7787207977	0.4733997602	0.942496656	0.2582655302	0.8714956838	0.342197447
Apol7b	0.3970130256	0.0778433398	-0.2244139259	0.9345071229	0.573437463	0.1232108438	0.2449275093	0.9003740397	-0.6214269516	0.0684585515	0.1764244373	0.9833490301	-0.1520855164	0.9934095408
Apol7c	0.2236611784	0.9753244897	-1.114564963	0.0998734931	0.6162917037	0.6853478617	0.5068571204	0.8453201355	-1.3382261414	0.02380974	0.3926305253	0.9551840173	0.283195942	0.9936068828
Apol7e	0.0095774989	1	0.6490157824	0.6574814545	-1.2115082454	0.0697792732	-1.3375991713	0.0349883205	0.6394382835	0.6699716283	-1.2210857443	0.0578391025	-1.3471766702	0.0275967526
Apol8	0.1674554006	0.5917702805	0.0815258565	0.9991054672	0.5548950231	0.0166853589	0.706406412	0.0011756842	-0.0859295442	0.998804989	0.3874396225	0.1644122312	0.5389510114	0.0175562295
Apol9a	0.836061625	0.3482536114	-0.451079	0.9924005325	1.7213719259	0.1079193577	1.2399748426	0.408206188	-1.287140625	0.354442273	0.8853103009	0.7643372449	0.4039132176	0.9965436745
Apol9b	0.3497607949	0.0456709155	0.1829381204	0.9337579087	0.3512318241	0.3855905087	-0.1611504907	0.96596214	-0.1668226745	0.96041706	0.0014710292	1	-0.5109112856	0.0637259411
Apold1	0.2325729306	0.5239373612	-0.2809263981	0.7832204839	0.3300104074	0.6321426502	0.2416037407	0.8825444375	-0.5134993287	0.1537988457	0.0974374769	0.9995673965	0.0090308102	1
Apom	0.1669094915	0.9635169259	-0.4789357454	0.5683294574	0.2846557824	0.9425539965	0.3275525417	0.8874233774	-0.6458452368	0.2266320854	0.117746291	0.9998263712	0.1606430502	0.9983785741
Apon	0.2242057511	0.4534814131	0.050594875	0.9999928256	0.247415662	0.8056134266	0.2107614491	0.9013230054	-0.1736108761	0.9642642679	0.023209911	0.9999999859	-0.013444302	0.9999999998
Apool	-0.1311065385	0.9515731618	-0.370817338	0.5248201903	-0.1158646991	0.998600356	0.3457619213	0.6029953901	-0.2397107995	0.8980392482	0.0152418394	0.9999999998	0.4768684598	0.2351310191
App	0.2619121656	0.7053818955	0.8059398009	0.0680782042	0.3201235972	0.8865279705	-0.0122722361	1	0.5440276353	0.3836269695	0.0582114316	0.9999990548	-0.2741844017	0.9479406762
Appbp2	0.2872121838	0.9058796007	-0.0561051204	0.9999999609	0.8402701111	0.3345084975	0.7668515	0.4369567751	-0.3433173041	0.9780804451	0.5530579274	0.7771359902	0.4796393162	0.8757178178
Appl1	-0.077579547	0.9985060754	0.3009630741	0.7735029683	-0.1252712315	0.9981468727	-0.0706096111	0.9999717912	0.3785426211	0.5371190466	-0.0476916845	0.999998776	0.0069699359	1
Appl2	-0.1506136688	0.3034561294	0.2052654907	0.4572810048	-0.4278219167	0.0061076951	-0.4292058519	0.0059445801	0.3558791595	0.0275019639	-0.2772082479	0.1429717457	-0.278592183	0.1393732812
Aprt	0.7474864872	0.0076624117	-0.3515632778	0.8938289934	0.9443377407	0.0486115298	0.6509173704	0.3166829229	-1.099049765	0.0112470509	0.1968512536	0.9963400747	-0.0965691168	0.9999792997
Aptx	0.1050127917	0.9613802957	0.4664849213	0.1208509497	0.0557889028	0.999975562	-0.0334702639	0.9999995369	0.3614721296	0.3376219447	-0.0492238889	0.9999915349	-0.1384830556	0.9862942773
Aqp1	-0.3441221437	0.1379061748	0.5951486273	0.0786745731	0.2408644144	0.8886455182	0.3524834884	0.5701318871	0.939270771	0.0007059016	0.584986558	0.0774698868	0.6966056321	0.0210321255
Aqp11	-0.160282813	0.7508304739	0.090123088	0.999199316	-0.5772193657	0.0316880405	-0.355893625	0.3756687239	0.250405901	0.751896855	-0.4169365527	0.2004113748	-0.195610812	0.9122686986
Aqp12	0.0031977991	1	0.4738257407	0.2804540655	0.1000668056	0.9995879673	0.0997358333	0.9995975068	0.4706279416	0.2742304675	0.0968690064	0.9997018107	0.0965380342	0.9997091797
Aqp2	0.061514016	0.9937243021	0.1590466157	0.89665409	-0.1813279676	0.8195747927	-0.3273103287	0.2179171547	0.0975325997	0.9935982073	-0.2428419836	0.5340678436	-0.3888243447	0.0824779271
Aqp3	0.3642747821	0.9903386737	0.4591069722	0.997649333	0.95814475	0.8501037076	1.830388037	0.2082213973	0.0948321902	0.9999999871	0.5938699679	0.9882455413	1.466113255	0.4308106714
Aqp4	-0.5185270694	0.140126234	-0.740836375	0.213290061	-0.6136682731	0.4088814458	-0.3509903102	0.9058341203	-0.2223093056	0.9930745844	-0.0951412037	0.9999846913	0.1675367593	0.9989798546
Aqp5	0.1310042511	0.9812944906	-0.013509912	1	0.5006772176	0.3758691178	0.296362125	0.8745806918	-0.1445141631	0.9981540765	0.3696729665	0.7069719614	0.1653578739	0.995414308
Aqp6	0.3504963846	0.6177414573	-0.4786347407	0.7511949675	0.7907707685	0.2197160176	0.9500587778	0.0877942674	-0.8291311254	0.1658722268	0.4402743839	0.8184937603	0.5995623932	0.510956065
Aqp7	-1.0160842019	4.30E-07	-0.1630465417	0.9933886027	-0.4338060556	0.4706836339	-0.0808861713	0.9999542905	0.8530376603	0.0096798497	0.5822781464	0.1564008399	0.9351980306	0.0035962026
Aqp8	0.0654883259	0.990368514	-0.2879703565	0.3418116446	-0.0346369306	0.999996212	-0.143444338	0.9354393064	-0.3534586823	0.1380946034	-0.1001252564	0.9921753315	-0.2089326638	0.6938242154
Aqp9	0.2439598579	0.2293886434	-0.4177101528	0.1537524767	0.6738844306	0.003640495	0.6151713287	0.0097013359	-0.6616700107	0.0032979519	0.4299245726	0.1211221274	0.3712114708	0.2427106065
Aqr	0.0421165598	0.9999958626	0.2097164815	0.9839186141	-0.7778084259	0.0612697504	-0.8645115741	0.0284014717	0.1675999217	0.9963566614	-0.8199249858	0.0360153161	-0.9066281339	0.0153664382
Ar	-1.2043344904	7.06E-07	-0.7861350602	0.0952128656	-0.5784120972	0.3597010609	-0.033699875	0.999999989	0.4181994302	0.713249297	0.6259223932	0.2625827821	1.1706346154	0.0023749441
Araf	-0.0749579658	0.9994993557	-0.4714291944	0.430393313	0.1487137685	0.9973737912	0.2573624722	0.9312332	-0.3964712286	0.621432122	0.2236717343	0.9683808092	0.332320438	0.7911010859
Arap1	0.4165567799	0.0002332957	0.3396582917	0.1365282587	0.1889544954	0.7343722777	-0.0914776343	0.9931694552	-0.0768984882	0.9979902173	-0.2276022845	0.5346728812	-0.5080344142	0.0049020128
Arap2	0.0021871111	1	0.4700105833	0.7816661819	0.0006049815	1	0.2856911389	0.9803500527	0.4678234722	0.7857970682	-0.0015821296	1	0.2835040278	0.982140449
Arap3	0.4928876763	1.19E-05	0.336820787	0.1461591722	0.6042656481	0.00084354	0.712777963	6.98E-05	-0.1560668892	0.8781219887	0.1113779719	0.9790147471	0.2198902867	0.5805040674
Arc	0.4172786079	0.7727665619	0.0811587824	0.9999997973	1.0038112361	0.3164615185	1.3802700324	0.0697242646	-0.3361198255	0.9928527199	0.5865326282	0.8519266479	0.9629914245	0.3496101985
Arcn1	0.0585655342	0.9995379553	0.1151135185	0.9977130283	-0.0115475463	1	-0.2384759259	0.8571217871	0.0565479843	0.9999887273	-0.0701130805	0.9999418254	-0.2970414601	0.6779795294
Areg	-0.0242794001	0.9999985093	-0.2910152477	0.5705818525	0.4103123912	0.2012964317	0.2423418356	0.7545021496	-0.2667358476	0.6610242599	0.4345917913	0.1421209904	0.2666212358	0.6615053001
Arf1	0.0322746966	0.9999998414	0.4213309537	0.7685961969	-0.6688933056	0.2777663249	-0.9169474722	0.0556639747	0.3890562571	0.8302906724	-0.7011680021	0.218400043	-0.9492221688	0.0370237242
Arf2	-0.1820045139	0.9986067236	0.8755656019	0.5711317293	-1.0342458333	0.3813324378	-1.2530160185	0.1890128319	1.0575701157	0.3444847707	-0.8522413194	0.5959851718	-1.0710115046	0.3302985814
Arf3	-0.0305847671	0.9999999244	0.4016133241	0.8346014876	-1.1641409815	0.0109159196	-1.0922836667	0.0196925323	0.4321980912	0.7807912078	-1.1335562144	0.0111697253	-1.0616988996	0.0204954221
Arf4	-0.4494351955	0.9859658026	1.2138160741	0.7886335344	-2.1351714028	0.2040561055	-2.2509468657	0.1606921641	1.6632512696	0.4582155845	-1.6857362073	0.4422806821	-1.8015116702	0.3647635595
Arf5	0.2693645203	0.007188017	0.2157734769	0.4020938784	0.6029889398	5.51E-05	0.6384639861	2.20E-05	-0.0535910434	0.9994576704	0.3336244195	0.0460217716	0.3690994658	0.0205041223
Arf6	0.1324076731	0.8035808536	-0.0390774907	0.9999960857	-0.3821510093	0.1804062961	-0.6238446667	0.0047126773	-0.1714851638	0.9145831398	-0.5145586823	0.0240789427	-0.7562523397	0.0002525176
Arfgap1	-0.0526948675	0.9981195294	0.3129392778	0.2869191973	0.0450591389	0.9999774109	-0.0350193333	0.9999967632	0.3656341453	0.1362867877	0.0977540064	0.9945257765	0.0176755342	0.9999999867
Arfgap2	-0.5293548451	0.0002810998	0.1623916898	0.9544881543	-0.8590247917	0.0001799803	-0.5712104398	0.023012726	0.6917465349	0.0024721494	-0.3296699466	0.3941449794	-0.0418555947	0.999996649
Arfgap3	-0.0170310946	0.9999999695	0.5889786597	0.060043121	0.7070819931	0.0141811626	0.360909956	0.4835795088	0.6060097543	0.0423360905	0.7241130876	0.0088995718	0.3779410506	0.4203867311
Arfgef1	0.5522957447	0.9313965635	-0.5615926991	0.9943108058	2.2685066065	0.1010495617	2.4807686435	0.0581878543	-1.1138884437	0.7930331944	1.7162108618	0.3281160025	1.9284728989	0.2092862625
Arfgef2	0.0742003547	0.9895107827	0.0996745463	0.9960612241	0.5894419074	0.0080817543	0.7065920926	0.0009532736	0.0254741916	0.9999998719	0.5152415527	0.0227590353	0.6323917379	0.0027910356
Arfip1	-0.4430964188	0.1198524115	0.4083043611	0.6550965853	-0.6566020278	0.1580529887	-0.4934315185	0.4440521639	0.8514007799	0.026020323	-0.213505609	0.9827329876	-0.0503350997	0.9999995374
Arfip2	0.0644773526	0.9948932358	0.3756806574	0.1679908993	0.5912873241	0.0058820834	0.5835567222	0.0068122147	0.3112033048	0.336504495	0.5268099715	0.0146218389	0.5190793697	0.0167635113
Arfrp1	0.0014818552	1	0.0280458866	0.9995293913	0.0931538032	0.6528325753	0.2713807477	0.0008937172	0.0265640313	0.9997092534	0.091671948	0.6664935817	0.2698988925	0.0006532535
Arg1	0.9553488141	0.0004503682	-0.1607118519	0.9991526232	1.9455583333	5.67E-06	0.78519125	0.16165212	-1.116060666	0.0118443323	0.9902095192	0.0338716126	-0.1701575641	0.9988313322
Arg2	1.159134515	0.0002364059	-0.6297984907	0.5488216505	1.52193725	0.0028443561	0.8513720648	0.2215465158	-1.7889330057	0.00019965	0.362802735	0.9482140476	-0.3077624501	0.9793489116
Arglu1	0.1293975128	0.9925165037	0.0130403102	1	0.6153446157	0.3009378736	0.6246412824	0.2853993748	-0.1163572026	0.9998552048	0.4859471029	0.5601132281	0.4952437696	0.5381266875
Arhgap1	0.3181884904	0.5063924363	-0.6695217269	0.1933727152	0.0627762824	0.9999982348	-0.1596105694	0.9981325693	-0.9877102172	0.0120695712	-0.255412208	0.9662078512	-0.4777990598	0.5468180355
Arhgap10	0.3077045267	0.9419127988	-0.3273080694	0.9938548764	1.3932794306	0.0684649346	1.444644662	0.0539628621	-0.6350125962	0.8009931225	1.0855749038	0.230602529	1.1369401353	0.1884831592
Arhgap11a	0.9843936453	1.43E-05	0.7852415139	0.0633243104	0.4340498935	0.6086333079	0.103111838	0.9998875744	-0.1991521314	0.989860908	-0.5503437518	0.3283021243	-0.8812818073	0.0225328369
Arhgap12	-0.1337557532	0.9414215526	0.830401875	0.0043149557	-0.2736557639	0.8055256727	-0.3104883102	0.6968191152	0.9641576282	0.0004388244	-0.1399000107	0.9947856337	-0.176732557	0.9777129526
Arhgap15	0.5853294338	0.017136088	0.2047207407	0.9860094781	-0.2734223611	0.9307911109	-0.160118287	0.9971014808	-0.380608693	0.7243296258	-0.8587517949	0.0245923743	-0.7454477208	0.0704794622
Arhgap17	0.1641662094	0.7646974104	0.0378397315	0.9999991677	0.4864817685	0.1247521002	0.4969801481	0.1112991981	-0.1263264779	0.9943390856	0.3223155591	0.527630065	0.3328139387	0.4898599839
Arhgap18	0.4096083002	0.0003434601	0.2279605972	0.5483997269	0.3597426343	0.1045214379	0.260453838	0.3959729648	-0.181647703	0.7751035485	-0.049865666	0.9999170591	-0.1491544623	0.9021333413
Arhgap19	-0.7684860972	9.33E-05	0.4298812639	0.4522014424	-0.805196375	0.0166461723	-0.287853088	0.8409854724	1.1983673611	6.51E-05	-0.0367102778	0.9999998924	0.4806330093	0.3143913644
Arhgap20	-1.9765376506	2.34E-06	-1.4166096343	0.0734419795	-0.285035838	9.98E-01	0.5674516157	0.8882990168	0.5599280164	0.8967308077	1.6915018127	0.0159359501	2.5439892664	7.98E-05
Arhgap21	-0.2416081763	0.4323183719	-0.1202001991	0.9972621312	0.5277653796	0.117517127	0.4799418148	0.1875321552	0.1214079772	0.9972765368	0.7693735559	0.0047469434	0.7215499911	0.0093999119
Arhgap22	0.1705748024	0.6142371594	0.27005	0.6016097483	-0.1989494907	0.8634021084	-0.2970011111	0.4944902776	0.0994751976	0.9974902908	-0.3695242931	0.2415355865	-0.4675759135	0.0709133512
Arhgap23	0.1761260726	0.3533178759	0.1903240463	0.7509933338	0.5794677037	0.0019119613	0.7692312685	2.81E-05	0.0141979736	0.9999999961	0.4033416311	0.0499737696	0.5931051959	0.0009919057
Arhgap24	-0.2014691827	0.9458584007	0.676069838	0.3083663581	-0.7128908565	0.2544509812	-0.6356413194	0.3754080761	0.8775390207	0.0841752874	-0.5114216738	0.6167919651	-0.4341721368	0.777274547
Arhgap25	0.8718768472	4.18E-07	0.0908877269	0.9996586513	0.7616752731	0.008258688	0.4772171713	0.2068269949	-0.7809891204	0.0047978654	-0.1102015741	0.9987563065	-0.3946596759	0.3914859029
Arhgap26	0.0660551234	0.9999995544	0.7827081505	0.7390424339	-1.4227466644	0.1323802706	-1.3438335162	0.1749306586	0.7166530271	0.8117586975	-1.4888017877	0.0928771363	-1.4098886396	0.1265916108
Arhgap27	0.3040407233	0.4828254127	0.374094338	0.7370600578	-0.4880065417	0.4536286032	-0.6021066343	0.229052347	0.0700536147	0.999993747	-0.792047265	0.0448869711	-0.9061473575	0.0146865317
Arhgap28	-0.3706688232	0.2335422638	0.9801563264	0.006086538	-0.5740939514	0.2432907808	-0.3163811042	0.8416672693	1.3508251496	4.18E-05	-0.2034251282	0.9840392201	0.054287719	0.9999988952
Arhgap29	0.1150961982	0.9792180936	0.3340434097	0.6631045778	0.7039661181	0.0305903026	0.5514120671	0.144550117	0.2189472115	0.9414952483	0.5888699199	0.0911587623	0.4363158689	0.3530034462
Arhgap30	1.1408973536	1.06E-06	0.2507888102	0.9652120994	0.9724470278	0.0150850382	0.5718118194	0.3314347318	-0.8901085434	0.0265795397	-0.1684503259	0.9972035601	-0.5690855342	0.3241958157
Arhgap31	0.5742759706	0.7880158202	-0.2078516042	0.9999779572	1.8268213588	0.09886163	1.6196638125	0.1827799038	-0.7821275748	0.8812921652	1.2525453882	0.4371319428	1.0453878419	0.6454326006
Arhgap32	-0.3734484071	0.0143404121	0.3053291713	0.4587693047	0.0694851435	0.9997816651	0.3246356991	0.3887405572	0.6787775783	0.0021594681	0.4429335506	0.0970360438	0.6980841061	0.0015324844
Arhgap33	-0.0082688948	0.9999999997	-0.0172340764	0.9999999968	-0.0332952338	0.9999994053	0.2478510625	0.7210339363	-0.0089651816	1	-0.025026339	0.9999999437	0.2561199573	0.6875968677
Arhgap36	0.2229843681	0.9998637074	-1.1840755856	0.7885398361	1.8261983495	0.3339527137	1.9615608958	0.2598198735	-1.4070599537	0.6229833178	1.6032139815	0.4722070809	1.7385765278	0.3769803367
Arhgap39	0.2249622671	0.4744210278	-0.2486731157	0.8176712632	0.3944427639	0.3456395244	0.4038300324	0.3201631747	-0.4736353828	0.1571680981	0.1694804968	0.9723588103	0.1788677653	0.9626102104
Arhgap4	0.6659675502	0.0252928609	-0.6206292731	0.3834354238	0.2882344769	0.9632266316	0.2023546157	0.995685711	-1.2865968234	0.0022641467	-0.3777330734	0.8643179462	-0.4636129345	0.7021836301
Arhgap40	0.2011758408	0.9567269043	0.347409662	0.9283337445	0.7658675787	0.2256239871	1.3446289213	0.0037232564	0.1462338212	0.9997266125	0.5646917379	0.5511730527	1.1434530805	0.0152801141
Arhgap5	-0.2506474428	0.1383696556	-0.1120829236	0.9902338634	-0.3911688032	0.1402573488	-0.3040963958	0.3779769372	0.1385645192	0.9673428473	-0.1405213604	0.9646886893	-0.053448953	0.9999508921
Arhgap6	-0.3000258515	0.2167264512	-0.5315105648	0.1204077223	0.012238787	0.9999999999	0.0291285093	0.9999999445	-0.2314847133	0.890853813	0.3122646385	0.655262464	0.3291543608	0.5977027449
Arhgap8	0.1251509984	0.9378680891	-0.2862484514	0.6998664065	0.2535704144	0.8041068152	0.2573020347	0.7929942283	-0.4113994498	0.288676899	0.128419416	0.9950359409	0.1321510363	0.9940155998
Arhgap9	0.5225352938	0.1706505821	-0.3270313657	0.9475736593	-0.2087141435	0.996430966	-0.3882371991	0.880516283	-0.8495666595	0.1296828023	-0.7312494373	0.2582968104	-0.9107724929	0.0871106047
Arhgdia	0.4228610684	0.001655128	4.16E-05	1	0.7725974306	0.0001940297	0.2831654861	0.4632599517	-0.4228194249	0.0835120891	0.3497363622	0.2224856066	-0.1396955823	0.9665050651
Arhgdib	0.4332562025	0.8804841273	-0.7325048356	0.8343379424	-0.8573626597	0.7060485268	-0.9140171505	0.641896637	-1.1657610381	0.3568083346	-1.2906188622	0.2477037292	-1.3472733529	0.2069004842
Arhgdig	-0.0017220118	1	0.2426289213	0.5032402079	-0.1953570972	0.7316649846	-0.2571238102	0.4365104819	0.244350933	0.4867897481	-0.1936350855	0.7389404614	-0.2554017984	0.4343933314
Arhgef1	0.4251274017	0.0494444103	0.6487786944	0.0587073703	0.9816419815	0.0010100806	0.8970074444	0.0031526988	0.2236512927	0.9373400035	0.5565145798	0.1312686526	0.4718800427	0.2761489112
Arhgef10	-0.6193974348	0.007819335	0.8492367639	0.0264015616	-0.7161227731	0.0875828408	-0.6351088843	0.165889236	1.4686341987	1.02E-05	-0.0967253383	0.9999141305	-0.0157114494	0.9999999999
Arhgef10l	-0.4453826154	0.0593763129	0.10354825	0.9996996153	-0.6957105926	0.0600929336	-0.4997837407	0.3056497869	0.5489308654	0.2005839932	-0.2503279772	0.9236079799	-0.0544011254	0.9999979565
Arhgef11	-0.0088262179	0.9999999709	0.1264481944	0.8559607693	0.2183	0.3168791276	0.2555844444	0.1689395268	0.1352744124	0.8117888714	0.2271262179	0.2624613307	0.2644106624	0.1310803794
Arhgef12	0.4266139509	0.6731415236	0.3750392731	0.9751364707	1.4482265417	0.0262495833	1.4260587639	0.0298474233	-0.0515746777	0.9999999901	1.0216125908	0.2005272458	0.999444813	0.2206234254
Arhgef15	-0.0443956832	0.9998817296	-0.3558278912	0.3788099443	0.4532462755	0.147798462	0.6015832662	0.0232501264	-0.311432208	0.5238643196	0.4976419587	0.0790512827	0.6459789494	0.0096682802
Arhgef16	0.1241104984	0.9997597441	-0.0522027245	0.999999991	0.6938927847	0.672826335	0.9657926458	0.306459323	-0.1763132229	0.9998929141	0.5697822863	0.8395654046	0.8416821474	0.4504259549
Arhgef17	-0.2000327788	0.4730496838	-0.200387875	0.8782767243	0.4065926343	0.1980955032	0.6282381435	0.0103999109	-0.0003550962	1	0.6066254131	0.0114691684	0.8282709224	0.0002227736
Arhgef18	0.1970484722	0.8066958898	0.2088044907	0.9697036742	0.6012871065	0.1409761779	0.6331384491	0.1073397663	0.0117560185	1	0.4042386343	0.5382905693	0.4360899769	0.4487681284
Arhgef19	0.2951939626	0.0110110848	0.284294463	0.2509152775	0.1227514769	0.9512918804	-0.0426231528	0.9999595428	-0.0108994996	0.9999999992	-0.1724424858	0.7775443014	-0.3378171154	0.1017106059
Arhgef2	0.2837656635	0.5823738684	0.4181181991	0.6471004032	0.6683567639	0.156754065	0.5293116713	0.3824376801	0.1343525356	0.999282153	0.3845911004	0.7280179096	0.2455460078	0.9647169215
Arhgef3	-0.1511137382	0.9061520253	-0.3791260139	0.509224604	-0.3697975417	0.5376228789	-0.7070034213	0.026549667	-0.2280122756	0.9229851562	-0.2186838034	0.9375502594	-0.555889683	0.1173817182
Arhgef33	-0.0228691111	0.9999991515	-0.2519432546	0.730792142	0.1798132731	0.934929077	0.0454774398	0.9999945041	-0.2290741435	0.8101479593	0.2026823843	0.8872395169	0.0683465509	0.999888792
Arhgef4	-0.1411532158	0.746671269	0.059312037	0.9999009508	-0.0403909028	0.9999947103	0.246475463	0.6404763634	0.2004652528	0.8244663903	0.100762313	0.9960367103	0.3876286788	0.1516353468
Arhgef5	0.1049121784	0.9890449687	0.0083623565	1	0.449363375	0.3478350715	0.6520346713	0.0593224344	-0.0965498219	0.9997307974	0.3444511966	0.6424171869	0.5471224929	0.1480388187
Arhgef6	-0.0794585171	0.999781152	0.423562537	0.7307923803	-0.7567085741	0.1380308662	-0.8456720926	0.0736466838	0.5030210541	0.5465952453	-0.677250057	0.2152751785	-0.7662135755	0.1176729728
Arhgef7	-0.0167580395	0.9999998773	-0.0840659028	0.9991171995	-0.4618221528	0.0832385433	-0.4298138194	0.1250663092	-0.0673078632	0.9998386405	-0.4450641132	0.0925884861	-0.4130557799	0.1404296315
Arhgef9	-0.9442962831	4.41E-10	0.1138418472	0.9953374144	-0.4388864398	0.1519212985	-0.3518587083	0.3616022626	1.0581381303	2.75E-06	0.5054098433	0.060003736	0.5924375748	0.0171267898
Arid1a	0.2590171202	0.5729134611	-0.5664919005	0.2108897107	0.5843914792	0.1840894061	0.6895524051	0.0763827928	-0.8255090207	0.0163818421	0.325374359	0.7870025737	0.4305352849	0.4965154283
Arid1b	0.1153752596	0.9907766882	-0.2818006806	0.8948707445	0.6656143657	0.1102557858	0.7544899676	0.050636479	-0.3971759402	0.6210075941	0.5502391061	0.2508777986	0.639114708	0.1247518111
Arid2	0.2357745609	0.2046623352	-0.1652037315	0.9246216373	0.7469195556	0.0004295842	0.7414967315	0.0004765418	-0.4009782924	0.1267136949	0.5111449947	0.0240955066	0.5057221706	0.0263644707
Arid3a	0.2838982105	0.0829443525	0.0098227546	0.9999999999	0.3151247917	0.3745071041	-0.008363125	1	-0.2740754558	0.5267627517	0.0312265812	0.9999994039	-0.2922613355	0.4508114706
Arid3b	0.047852765	0.9263884304	0.0199591574	0.9999900159	-0.2005831111	0.0824387465	0.1310335556	0.4671121727	-0.0278936075	0.9998848432	-0.2484358761	0.0134777343	0.0831807906	0.881915841
Arid3c	0.3151070801	0.5738988165	-0.8089058241	0.0953838134	0.6508250324	0.2657032612	0.6008166296	0.3495780389	-1.1240129042	0.0052962759	0.3357179523	0.8940223086	0.2857095495	0.9525750648
Arid4a	0.1192143857	0.8712583198	0.3832705324	0.1769881088	-0.2926400694	0.4534674221	-0.1209717593	0.9868443918	0.2640561467	0.5647489091	-0.4118544551	0.1125106472	-0.2401861449	0.6690943539
Arid4b	-0.2387699754	0.803847539	0.3381237407	0.8693784721	-0.8384620926	0.0609740436	-0.7558764444	0.1140650546	0.5768937162	0.3424866249	-0.5996921172	0.2997703251	-0.517106469	0.4698983416
Arid5a	0.3051534733	0.0214761566	0.2373741944	0.5672382945	0.3552066019	0.1509320205	0.3022187315	0.2962255211	-0.0677792788	0.9994776597	0.0500531286	0.9999445608	-0.0029347418	1
Arid5b	0.3042516261	0.026916536	-0.422227375	0.064759332	0.5272124861	0.0108940918	0.196693412	0.7763775938	-0.7264790011	0.0001130862	0.22296086	0.6574447284	-0.107558214	0.989800402
Arih1	-0.1841197222	0.0916333972	-0.0624965278	0.9973451635	-0.5904646759	2.70E-05	-0.5914034259	2.80E-05	0.1216231944	0.8818358967	-0.4063449537	0.0041862498	-0.4072837037	0.0040778026
Arih2	0.0963068408	0.9999903777	-0.9383075787	0.5334813875	0.8710047824	0.6160806666	0.9615059398	0.5055558008	-1.0346144195	0.4109817402	0.7746979416	0.7320401808	0.865199099	0.6190921788
Arl1	-0.2894561912	0.9812944138	0.5103645602	0.963206236	-1.410735625	0.1450707816	-1.6541673843	0.0574655893	0.7998207514	0.7271229582	-1.1212794338	0.3488618422	-1.364711193	0.157357256
Arl10	0.1507387959	0.8674993034	0.6098076065	0.0446092434	0.0416508009	0.9999989016	-0.0085001713	1	0.4590688105	0.2044016911	-0.109087995	0.9986052735	-0.1592389672	0.9834401996
Arl11	0.9411269509	2.54E-07	0.1707518796	0.9839155673	0.4953285463	0.2244685825	-0.0981994167	0.9996038403	-0.7703750712	0.0101425747	-0.4457984046	0.3178157071	-1.0393263675	0.0002228418
Arl13a	0.0081836058	0.9999999996	-0.2130635417	0.8238746255	0.2468730787	0.7010535832	0.1965774306	0.8740120906	-0.2212471474	0.7968752645	0.2386894729	0.7316880891	0.1883938248	0.8976848546
Arl13b	-0.1732494989	0.0206735573	0.015785412	0.999999325	-0.4058931528	0.0001606446	-0.5578556528	7.23E-07	0.189034911	0.1861285211	-0.2326436538	0.0569826783	-0.3846061538	0.0002324153
Arl14	-0.0435370085	0.9997515033	-0.0529953704	0.9999619159	0.2821144444	0.5068771787	0.290607037	0.4727631255	-0.0094583618	1	0.325651453	0.3316722774	0.3341440456	0.3034444256
Arl15	0.2482596603	0.4633584475	-0.4432360556	0.3157804861	0.6020983657	0.0748355392	0.2531051481	0.8638127078	-0.6914957158	0.0230472099	0.3538387055	0.5638462151	0.0048454879	1
Arl16	0.2169938649	0.9971899192	-0.9748874421	0.532669485	1.1047572338	0.3896050578	1.0046107523	0.4983007793	-1.191881307	0.2937258432	0.8877633689	0.6319676466	0.7876168875	0.7512121404
Arl2	-0.4835960609	0.0717999031	-0.7876704769	0.0551190354	-1.0249074676	0.005583011	-0.8152490417	0.0434282169	-0.304074416	0.8867368337	-0.5413114067	0.3271507307	-0.3316529808	0.8349550173
Arl2bp	-0.1616627874	0.9564287446	0.1012426435	0.9998996463	0.1814925972	0.9939061123	0.2643133843	0.945229311	0.2629054309	0.9484098029	0.3431553846	0.8211816936	0.4259761717	0.6214058533
Arl3	-0.1517847489	0.8890682171	0.3985983102	0.4148897572	-0.0759035417	0.9999227713	-0.1528890046	0.9897847027	0.5503830591	0.1035832792	0.0758812073	0.9999298591	-0.0011042557	1
Arl4a	-0.766777922	0.0289443286	0.4743630787	0.8169597154	-0.9525601157	0.1303608712	-0.5965331944	0.6068062277	1.2411410007	0.0178593763	-0.1857821937	0.9992475682	0.1702447276	0.9995987176
Arl4c	0.9674713429	0.005894219	-0.0096630231	1	1.4355524861	0.0102873739	0.1304705417	0.9999617667	-0.9771343661	0.1443762629	0.4680811432	0.8675737257	-0.8370008013	0.2844797104
Arl4d	-0.2612788141	0.8984416521	0.6658809259	0.471578592	-0.2065422222	0.9981662565	0.0914036111	0.9999956631	0.92715974	0.1301152487	0.0547365919	0.9999999303	0.3526824252	0.9525424379
Arl5a	-0.0038831891	1	0.0160407407	0.9999999994	-0.339929213	0.5358649089	-0.4467103241	0.2371713864	0.0199239298	0.999999997	-0.3360460239	0.5422357309	-0.442827135	0.2320484754
Arl5b	-0.2629742858	0.7662359105	-0.6191557245	0.3311107047	-0.499546419	0.5739248834	-0.3872995208	0.8136887621	-0.3561814387	0.8695177324	-0.2365721332	0.9850240031	-0.124325235	0.9998168459
Arl5c	0.9044524573	6.54E-08	0.1389861574	0.9920958946	-0.1853107407	9.57E-01	-0.5875561111	0.0553417077	-0.7654662999	0.0041152604	-1.089763198	1.97E-05	-1.4920085684	1.71E-08
Arl6	-0.2566387767	0.8737246754	0.3902741898	0.8887463811	-0.8805240509	0.1317270563	-1.007177338	0.0597366467	0.6469129665	0.4178602911	-0.6238852742	0.4606333675	-0.7505385613	0.2535628114
Arl6ip1	0.5244692922	0.0004070902	0.3468285301	0.3644735133	0.1286245486	0.9890590185	-0.1163684606	0.9941906972	-0.1776407621	0.9348973026	-0.3958447436	0.2149484105	-0.6408377528	0.0070635078
Arl6ip4	-0.0247265566	0.9999995838	0.0133781852	0.9999999999	0.1614177685	0.9859904549	0.2942494352	0.7429927494	0.0381047418	0.9999996681	0.1861443251	0.969263737	0.3189759918	0.6632246699
Arl6ip5	0.0349834781	0.9999942746	-0.6904707384	0.0275738483	0.0465169468	0.9999983888	-0.0618727755	0.9999852911	-0.7254542165	0.0146752829	0.0115334687	1	-0.0968562536	0.9996148385
Arl6ip6	-0.015002578	0.9999999999	0.3329337361	0.9667147777	-1.0933584167	0.0593410214	-1.2311948287	0.0245604299	0.3479363141	0.9592386011	-1.0783558387	0.0566183883	-1.2161922507	0.0223444699
Arl8a	-0.0288389701	0.9999999937	-0.5333134537	0.8146605862	-0.7884762315	0.4197859309	-1.1497627593	0.0862577258	-0.5044744836	0.8534584024	-0.7596372614	0.4531558874	-1.1209237892	0.0894008423
Arl8b	-0.5790041068	0.9514708314	-0.1955858519	0.9999989774	-2.7230721481	0.067092942	-2.7400565	0.0645714333	0.383418255	0.9998386702	-2.1440680413	0.2177160799	-2.1610523932	0.2104503983
Arl9	-0.135394234	0.9970155081	0.2043562824	0.9976627569	-0.6022603843	0.5337958937	-0.6262746435	0.4890323552	0.3397505164	0.9502695513	-0.4668661503	0.7871663801	-0.4908804095	0.7441799395
Armc1	0.0021515224	1	-0.024191088	0.9999994104	-0.1126741435	0.9657500143	-0.2146968287	0.5379220253	-0.0263426104	0.9999989634	-0.114825666	0.9634649304	-0.2168483511	0.519280573
Armc10	0.3248295449	0.3762791382	0.0512329352	0.9999992531	0.4049492315	0.6323613812	0.4674215926	0.4718172631	-0.2735966097	0.920907417	0.0801196866	0.9999783158	0.1425920477	0.9984890759
Armc2	0.1537610417	0.6993678331	-0.1376023843	0.9763572297	0.4656381713	0.0724679393	0.4510773843	0.0881773689	-0.2913634259	0.4843442022	0.3118771296	0.4039642448	0.2973163426	0.4603594935
Armc3	0.002138774	1	-0.1069242245	0.999702485	0.3426595255	0.7477957899	0.3430009144	0.746951423	-0.1090629986	0.9996852485	0.3405207514	0.7529031769	0.3408621403	0.7520598195
Armc4	-0.0713412682	0.8799414943	-0.3641713287	0.007036858	-0.0099025787	0.999999996	0.1169345509	0.853560055	-0.2928300605	0.0404530269	0.0614386895	0.9960834924	0.1882758191	0.3777754254
Armc5	0.3202366774	0.1874292081	0.0377599074	0.9999996641	0.8023881713	0.0063232747	0.5239921296	0.1522072109	-0.2824767699	0.7801880688	0.4821514939	0.2077655396	0.2037554523	0.950365966
Armc6	0.0917823162	0.9163851355	-0.0808908194	0.99710394	0.2917851065	0.2738047238	0.1905964954	0.7336016749	-0.1726731357	0.8151141017	0.2000027902	0.6858870225	0.0988141791	0.990028982
Armc7	0.4110740144	0.1353769246	-0.3241150347	0.8137829598	0.4991673264	0.3722610966	0.393166169	0.6405688117	-0.7351890491	0.053920998	0.088093312	0.9999473444	-0.0179078454	0.9999999998
Armc8	-0.2103032607	0.2807720775	0.2428186019	0.6192591069	0.1108902222	0.9901830537	0.3422966574	0.241992559	0.4531218625	0.0474053926	0.3211934829	0.2929424467	0.5525999181	0.0084541252
Armc9	0.1304357799	0.5126323115	-0.0970074537	0.9778117309	0.094959213	0.9804080732	0.0496439352	0.9997477591	-0.2274432336	0.3774558516	-0.035476567	0.9999816194	-0.0807918447	0.9931591454
Armcx1	-0.2256066058	0.8978814967	0.6697512824	0.300187158	-0.3795488102	0.8595616904	-0.5581387639	0.5042815878	0.8953578882	0.0662951383	-0.1539422044	0.9993932695	-0.3325321581	0.9249350684
Armcx2	0.1669013889	0.5457805101	0.347073287	0.2349278772	0.4718887037	0.0431925541	0.268550787	0.5140521028	0.1801718981	0.874005513	0.3049873148	0.3571011447	0.1016493981	0.9949274362
Armcx3	0.0426872137	0.9999997506	1.222411213	0.0345314326	0.4582266296	0.8658824297	0.2707740833	0.9921612619	1.1797239993	0.0383933746	0.415539416	0.9156957423	0.2280868697	0.9976365521
Armcx4	-0.4777854957	0.8503306034	0.61910225	0.9372022775	-1.1687652037	0.4167838022	-1.0643081204	0.5241265837	1.0968877457	0.4811293731	-0.690979708	0.8957009822	-0.5865226246	0.954084682
Armcx6	-0.0470345224	0.9973748633	-0.3297953843	0.1088747277	-0.1860122361	0.6808784599	-0.1921057315	0.6480869199	-0.2827608618	0.213703918	-0.1389777137	0.8979134101	-0.145071209	0.8759112784
Arnt	-0.1086428483	0.5733517188	-0.2068591713	0.3506549053	0.1885616852	0.4553365128	0.1575913611	0.6549154016	-0.098216323	0.9531786917	0.2972045335	0.0559256411	0.2662342094	0.1115410289
Arnt2	-0.2568345497	0.1507264172	0.158042206	0.9450677276	-0.1165341134	0.9903928454	-0.1501352014	0.9580492268	0.4148767557	0.1166329728	0.1403004363	0.9722964696	0.1066993483	0.9948699458
Arntl	-0.8949255839	0.0012472822	-0.7711616968	0.1808672591	-0.1094260486	0.9999518747	0.6128881181	0.4129642499	0.1237638871	0.9998894897	0.7854995353	0.1532503663	1.5078137019	0.0003069786
Arntl2	-0.1407749786	0.8374496409	0.1007581944	0.9980421247	-0.7928712037	0.0009438164	-0.1387398611	0.9845698844	0.2415331731	0.7687800821	-0.6520962251	0.0071971275	0.0020351175	1
Arpc1a	0.2301226549	0.3627898821	0.0010803472	1	0.6493536806	0.0113900802	0.6901797917	0.0061905437	-0.2290423077	0.8235657805	0.4192310256	0.1956816907	0.4600571368	0.1234904864
Arpc1b	0.7576285865	0.0014387134	-0.5033393194	0.4601037746	0.9541222546	0.0159026018	0.3264379954	0.8648185556	-1.260967906	0.0004233123	0.1964936681	0.9916093049	-0.4311905912	0.6296026491
Arpc2	0.5471637943	0.0234447268	-0.7166364977	0.083908926	0.7336644282	0.0725892715	0.5402227616	0.3103101075	-1.263800292	0.0001494941	0.1865006339	0.990992598	-0.0069410328	1
Arpc3	0.6750864647	0.0001320148	-0.5085969398	0.1698276524	0.8806502361	0.0020077315	0.6481100046	0.0402073842	-1.1836834046	9.90E-06	0.2055637714	0.9460801477	-0.0269764601	0.9999999777
Arpc4	0.6240657671	0.0003796444	-0.3331421852	0.6018858103	0.758397537	0.0091830189	0.4538549444	0.259498525	-0.9572079523	0.0003540446	0.1343317699	0.9954052996	-0.1702108226	0.9797386208
Arpc5	0.3786377276	0.5682029195	0.5423030926	0.663198824	-0.6068409352	0.5413013304	-0.9604826019	0.0993091461	0.163665365	0.9995916156	-0.9854786627	0.0755577985	-1.3391203294	0.005550425
Arpc5l	-0.4614204754	0.0005585105	-0.2629045139	0.558115522	-0.6245555093	0.0038196689	-0.2746753472	0.508330053	0.1985159615	0.8235502257	-0.1631350338	0.9273573708	0.1867451282	0.8635090682
Arpm1	0.1237529989	0.8573531359	-0.2440051296	0.6692703439	-0.0445571667	0.999990162	0.0232321389	0.99999994	-0.3677581286	0.2109171401	-0.1683101656	0.9265176626	-0.10052086	0.9965387617
Arpp19	-0.8234979049	0.3640240117	0.3944898657	0.9968130983	-1.864856338	0.0663539834	-1.5937519861	0.1600125549	1.2179877707	0.4173893717	-1.041358433	0.6004810203	-0.7702540812	0.8647773814
Arpp21	-0.9579519861	0.0003618373	-0.3041285602	0.949934744	-0.6674330046	0.2998433759	-0.4681259676	0.6904394788	0.6538234259	0.3089545638	0.2905189815	0.9622122926	0.4898260185	0.6410533604
Arr3	-0.0912929808	0.9018694156	-0.0476081944	0.9999135446	0.0315528241	0.9999962784	0.0305631019	0.9999970923	0.0436847863	0.999958902	0.1228458048	0.955143483	0.1218560826	0.9570710957
Arrb1	0.1378684615	0.8316178301	-0.2064608796	0.8595715848	-0.2020877778	0.8718675853	-0.1260575463	0.9897020926	-0.3443293412	0.3490383197	-0.3399562393	0.3635107299	-0.2639260078	0.6552357406
Arrb2	0.8179156603	1.59E-05	-0.165872787	0.9894379807	0.7517516111	0.0228952378	0.6698825833	0.0551255958	-0.9837884473	0.0008943103	-0.0661640491	0.9999861635	-0.1480330769	0.9952092694
Arrdc1	0.273432922	0.4307821838	-0.3702296991	0.5951604466	0.0328430787	0.9999999404	0.1445525694	0.9958583993	-0.6436626211	0.0664098044	-0.2405898433	0.9225987225	-0.1288803526	0.998227116
Arrdc2	0.4683239893	0.8341040227	-0.4845077593	0.9788216523	0.8983326343	0.6599995691	1.3825157593	0.1976096897	-0.9528317486	0.5925002011	0.4300086449	0.9902562155	0.9141917699	0.6383159238
Arrdc3	0.0043390716	1	0.1806183843	0.9883202705	0.5572088009	0.216512333	0.2672533843	0.901982377	0.1762793127	0.9905262838	0.5528697293	0.2101843671	0.2629143127	0.9111262884
Arrdc4	0.6506549316	0.0257868481	-0.4017641852	0.8079835881	0.5857296574	0.4253401984	0.511601	0.5795287388	-1.0524191168	0.0157895858	-0.0649252742	0.9999989902	-0.1390539316	0.9996628624
Arrdc5	0.2434090342	0.1710753312	-0.4281446481	0.0927769587	0.1033720648	0.9946773167	0.1073725741	0.9932002087	-0.6715536823	0.0011266218	-0.1400369694	0.9680306263	-0.1360364601	0.9728831912
Arsa	0.6524134712	3.75E-09	0.2511608287	0.398034531	0.4698311991	1.08E-02	-0.1222050046	0.9559398506	-0.4012526425	0.0349771239	-0.1825822721	0.7403089732	-0.7746184758	4.00E-06
Arsb	0.1000499359	0.9999742927	0.2840656481	0.9980116533	-1.754645787	0.0141915902	-1.8530674537	0.0084273875	0.1840157123	0.9999207062	-1.8546957229	0.0063993327	-1.9531173896	0.0035884124
Arsg	-0.2299650641	0.5556699133	0.5468469444	0.1326525518	-0.3509427315	0.5836476217	-0.3528148148	0.5777377196	0.7768120085	0.0079813077	-0.1209776674	0.9982186329	-0.1228497507	0.9980198903
Arsi	-0.3714029396	0.0516069918	0.0250191134	0.9999999755	0.2175139282	0.8953978386	-0.2254332477	0.8773107988	0.3964220531	0.324827575	0.5889168679	0.0401673336	0.145969692	0.9884755196
Arsj	0.0146966603	0.9999999998	0.0180543241	1	-0.5692944722	0.5115810666	-0.889746	0.0918691828	0.0033576638	1	-0.5839911325	0.473572677	-0.9044426603	0.0736105161
Arsk	0.2107561976	0.5598015379	-0.2567855972	0.8011464769	-0.4064268009	0.3236552309	-0.6341870324	0.0296778366	-0.4675417949	0.1753111245	-0.6171829986	0.0306961707	-0.8449432301	0.0010943995
Art1	-1.103876531	0.1360563949	-0.6303536481	0.9586950893	0.0811281574	0.9999999865	0.9109659815	0.7796048691	0.4735228828	0.9927863396	1.1850046884	0.5063201445	2.0148425125	0.0469715122
Art2b	-0.1263116047	0.9990533669	0.0163450602	1	-0.871924963	0.2358686355	-0.9889983426	0.1329792228	0.1426566649	0.9999199915	-0.7456133583	0.3896277409	-0.8626867379	0.2325634557
Art3	-1.5750488312	1.18E-06	-0.0951845185	0.9999959801	-1.3140116481	0.0190009711	-0.4091279907	0.9195800134	1.4798643127	0.0045099409	0.261037183	0.9941480407	1.1659208405	0.0417022767
Art4	0.0140425128	1	-0.3898610093	0.9231096293	0.7003047778	0.4267389542	1.4030838056	0.0070466681	-0.4039035221	0.9109191429	0.686262265	0.440234675	1.3890412927	0.0059684632
Art5	-0.1974517201	0.5278861893	-0.0501532407	0.9999891654	-0.4289087963	0.1824204453	-0.4349128241	0.1712058011	0.1472984793	0.980093871	-0.2314570762	0.8098136208	-0.237461104	0.789971323
Artn	0.5291218515	0.0074374693	0.0578113796	0.9999935615	0.7582293194	0.0174666116	0.5102414491	0.2133474838	-0.4713104719	0.2769442471	0.2291074679	0.9290436316	-0.0188804024	0.9999999992
Arv1	0.0700177874	0.9959920623	-0.1566345185	0.9647310828	0.4467493704	0.1286288707	0.5859576574	0.0203910897	-0.2266523059	0.8021161792	0.376731583	0.2597523972	0.51593987	0.0466571092
Arvcf	-0.4434935107	2.73E-06	-0.0159547037	0.9999999486	-0.3131480833	8.40E-02	0.1976547407	0.5102077068	0.427538807	0.0050753373	0.1303454274	0.8815660254	0.6411482514	1.05E-05
Arx	-0.2586906774	0.4898258668	-0.0002111759	1	-1.0671032593	0.0004591795	-0.9815462685	0.0014448013	0.2584795014	0.8890878023	-0.8084125819	0.0098495619	-0.7228555912	0.0272789698
As3mt	-0.0727891944	0.8625293039	-0.0739371574	0.9854756888	-0.2767163704	0.0645463044	-0.3090584074	0.0291049386	-0.001147963	1	-0.2039271759	0.2772468014	-0.236269213	0.1448368977
Asah1	0.4399678803	0.2584469761	0.3954448194	0.8243622517	-0.8169904352	1.19E-01	-1.3831133981	0.0010715832	-0.0445230609	0.9999999512	-1.2569583155	0.002575753	-1.8230812785	6.27E-06
Asah2	0.0749396031	0.9907069677	-0.0887347986	0.9985322624	-0.0835266505	0.9990386798	-0.095182206	0.9976253733	-0.1636744017	0.9399611577	-0.1584662536	0.949272461	-0.1701218091	0.9270256465
Asap1	0.205466961	0.0118744579	-0.0248529144	0.9999901578	0.3104500949	0.0165228085	0.3675032431	0.0028903475	-0.2303198754	0.1195226728	0.1049831339	0.875562331	0.1620362821	0.468360522
Asap2	-0.4757835534	0.0195988858	0.4449351574	0.3462412742	0.3442207593	0.63465002	0.6222193704	0.0745863396	0.9207187108	0.0015094036	0.8200043127	0.0060820373	1.0980029238	0.0001115858
Asap3	-0.1208167511	0.9817212317	0.1081056528	0.9995562295	0.452596625	0.4028182474	0.1729352361	0.9893471961	0.2289224038	0.948876482	0.5734133761	0.1552164689	0.2937519872	0.8343840115
Asb1	-0.1814821784	0.2203224226	-0.0988708287	0.9824755417	-0.0806299028	0.9950947873	0.1034350509	0.9771895346	0.0826113497	0.9946199147	0.1008522756	0.9812570847	0.2849172293	0.2039689325
Asb10	-0.4366195572	0.0552587596	-0.0515902801	0.9999981004	-0.2639789838	0.8845601162	0.1502434699	0.9950630913	0.3850292771	0.5587591996	0.1726405734	0.9887470947	0.5868630271	0.1241884309
Asb11	-0.8068759006	0.0233783521	-0.3673050139	0.9493820914	0.1911828102	9.99E-01	1.201599338	0.0349759263	0.4395708868	0.881658258	0.9980587108	0.1048782555	2.0084752386	4.27E-05
Asb12	-2.1477162489	0.0112982904	-1.1694126343	0.8316958895	-2.4683751806	0.1118354124	-1.7642253657	0.4244733239	0.9783036147	0.9257565972	-0.3206589316	0.9999536174	0.3834908832	0.9998226964
Asb13	-0.2991540288	0.2491559289	-0.5730716019	0.0944406961	-0.7934125509	0.0071337036	-0.7073878287	0.0212158122	-0.273917573	0.8048429257	-0.4942585221	0.1860724317	-0.4082337999	0.3830782882
Asb14	-1.5230433905	1.57E-05	-0.8102787894	0.4011587628	-0.8154028171	0.3940117305	0.0210408403	1	0.7127646011	0.5411768658	0.7076405734	0.5495490668	1.5440842308	0.0072009995
Asb15	-0.8110603568	0.1138490286	-1.1404103889	0.1927114371	-1.2936088148	0.1023930123	-0.5722540926	0.8647650983	-0.3293500321	0.9937031387	-0.482548458	0.9408063453	0.2388062642	0.9993015887
Asb16	-0.7973437778	0.0421817009	-1.2398912546	0.0441085647	-0.4561665787	0.893075478	0.7371997639	0.4673485084	-0.4425474769	0.9089347533	0.3411771991	0.9772017503	1.5345435417	0.0051842561
Asb17	0.0036732543	1	-0.3466427037	0.2178079055	0.2539359537	0.5551406881	0.1839797037	0.8481744287	-0.350315958	0.195047223	0.2502626994	0.5655654098	0.1803064494	0.8621614815
Asb18	-0.0948936613	0.9997573129	-0.6197395231	0.5015962254	0.7366795972	0.3075589205	0.874819875	0.1513607837	-0.5248458618	0.6799173493	0.8315732585	0.1783611507	0.9697135363	0.0767308119
Asb2	-1.2509591287	0.0025758236	-0.211420044	0.999650295	-0.0197227755	1	0.813847456	0.5365982908	1.0395390848	0.2520716818	1.2312363533	0.112690563	2.0648065848	0.000944975
Asb3	-0.2218046293	0.6652388304	-0.2629866806	0.8812288195	-0.7998326528	0.0145260113	-0.6459401065	0.0747652512	-0.0411820513	0.9999996835	-0.5780280235	0.1275287611	-0.4241354772	0.4328177129
Asb4	-0.3056416538	0.5112270117	-0.7997233009	0.0599396698	-0.3529534398	0.8092027086	-0.1305626528	0.9994127315	-0.4940816471	0.4649210026	-0.047311786	0.9999997709	0.1750790011	0.9958643418
Asb5	-2.0938584391	9.26E-06	-1.816403838	0.0295477925	-0.6993834676	0.8370736616	0.5916360694	0.9227233185	0.2774546011	0.9993306119	1.3944749715	0.1437905613	2.6854945085	0.0002398261
Asb6	0.1274704092	0.1790954095	0.023763463	0.999987099	0.0538664259	0.9951705612	0.1163160556	0.7426422309	-0.1037069462	0.8336437152	-0.0736039833	0.9691441184	-0.0111543536	0.999999969
Asb7	-0.0179858173	0.9999600589	-0.111886088	0.7926666181	-0.1427399769	0.5549006853	-0.0686977083	0.980787353	-0.0939002707	0.9022749798	-0.1247541595	0.6954058052	-0.050711891	0.9973870613
Asb8	-0.6553346955	1.68E-08	-0.1754413657	0.816108104	-0.8960903009	1.30E-06	-0.310524838	0.2314866191	0.4798933298	0.0116387925	-0.2407556054	0.4996590905	0.3448098575	0.1322952006
Asb9	8.59E-05	1	-0.3835145231	0.0080380436	-0.0145886898	0.9999999485	0.0320641343	0.9999758069	-0.3836004238	0.0062206461	-0.0146745905	0.9999999515	0.0319782336	0.9999785202
Ascc1	0.0106691319	0.9999999902	-0.1591056829	0.9059541218	-0.2558752199	0.5051018987	-0.4524948495	0.0390254132	-0.1697748148	0.8758057948	-0.2665443519	0.4486674261	-0.4631639815	0.0272153586
Ascc2	0.0749467062	0.9899817822	-0.3102868657	0.4019043064	-0.2124858935	0.7936081035	-0.2996639028	0.441600331	-0.3852335719	0.1707439272	-0.2874325997	0.4810220234	-0.374610609	0.1943677496
Ascc3	0.3031860652	0.0004636198	0.3736623009	0.0089838349	0.0918638287	9.64E-01	-0.2724746898	0.1026616925	0.0704762358	0.9930392171	-0.2113222365	0.3037599698	-0.575660755	1.11E-05
Ascl1	-0.2774887991	0.6437660815	0.7238337222	0.1248377177	-0.487305537	0.5166040327	-0.5657152593	0.3470348574	1.0013225214	0.0092990333	-0.2098167379	0.9886020861	-0.2882264601	0.9313838996
Ascl2	0.2077143269	0.91022912	-0.1659367593	0.9983574711	0.160685	0.998686251	0.4187589352	0.7466362439	-0.3736510862	0.8361989491	-0.0470293269	0.9999998957	0.2110446083	0.9924024824
Ascl3	-0.0157629092	0.9999999819	0.0651987361	0.9999639409	-0.1708655694	0.973196553	-0.2624352454	0.7934304114	0.0809616453	0.9998333226	-0.1551026603	0.9855578467	-0.2466723362	0.8392527865
Ascl4	0.0032012842	1	-0.7822295278	0.1559513429	0.3291730185	0.925492429	0.4191898241	0.7886859772	-0.785430812	0.1404251133	0.3259717343	0.9308570508	0.4159885399	0.7952871872
Asf1a	-0.2819907532	0.0371886265	-0.4382055787	0.0391330343	-0.321483912	0.2250332291	-0.0718142824	0.9990741441	-0.1562148255	0.9022230911	-0.0394931588	0.9999901571	0.2101764708	0.6826325022
Asf1b	0.6652187436	0.1379230798	-0.2151742176	0.9988607061	-0.4486166713	0.9060670716	-0.4203737083	0.9312938016	-0.8803929612	0.2706677341	-1.1138354149	0.0851631791	-1.0855924519	0.099399493
Asgr1	-0.0190690406	0.9999839026	0.2111082778	0.3139884101	-0.0492164907	0.9993352834	-0.1449396852	0.7235536298	0.2301773184	0.2143435552	-0.0301474501	0.9999842394	-0.1258706446	0.8372493541
Asgr2	0.0503334231	0.9849460976	0.0118265926	0.9999999887	-0.2016730833	0.3639041405	-0.1940559537	0.4071212619	-0.0385068305	0.9998992497	-0.2520065064	0.13960196	-0.2443893768	0.1629470965
Ash1l	-0.2659728355	2.57E-05	0.2183128519	0.0637761926	-0.3599698796	0.0003589895	-0.2462006204	0.0265477493	0.4842856873	5.17E-07	-0.0939970442	0.8345250175	0.0197722151	0.9999940304
Ash2l	0.0007015593	1	0.2353670579	0.5058857061	-0.1900379884	0.7312344955	-0.1368492384	0.9321512786	0.2346654986	0.5014141807	-0.1907395477	0.7268545718	-0.1375507977	0.932288585
Asl	0.5186438088	0.0002753221	0.1321139583	0.9839442946	0.3474641435	0.3228258057	0.0970364583	0.9977878982	-0.3865298504	0.2036323911	-0.1711796652	0.9351418166	-0.4216073504	0.1337370252
Asna1	0.0984421223	0.5802749444	-0.000137169	1	-0.0443075394	0.9994493552	-0.1392451782	0.6866053357	-0.0985792913	0.9233014007	-0.1427496617	0.6586570139	-0.2376873006	0.1252779995
Asns	-0.326700891	0.225160089	0.6586664167	0.0584455184	-0.1356905972	0.9969680272	0.0742046343	0.9999611002	0.9853673077	0.0007842157	0.1910102938	0.9755216632	0.4009055253	0.4781337088
Asnsd1	-0.6400297698	0.486555771	-0.067385831	0.9999999857	-1.7464516644	0.0382811534	-1.4693224514	0.1160351382	0.5726439387	0.9339691838	-1.1064218946	0.3612391161	-0.8292926816	0.689524812
Aspa	-0.9948107137	5.59E-08	-0.2792164722	0.811741796	-0.6671983704	0.0423827809	-0.8253808704	0.0064754283	0.7155942415	0.0201364431	0.3276123433	0.6692671201	0.1694298433	0.9853837888
Aspdh	-0.0398232276	0.9999990391	0.5347650417	0.5054140299	-0.8349362546	0.0894093447	-0.7633822731	0.1455935102	0.5745882692	0.4124986888	-0.7951130271	0.1064704666	-0.7235590456	0.1742269388
Aspg	0.2248519359	0.9463559948	-0.1416361019	0.9998592195	0.9918246852	0.0885797946	1.2104720463	0.0212969348	-0.3664880377	0.9359082913	0.7669727493	0.2800169125	0.9856201104	0.0818172332
Asph	-0.5833418627	0.3634727441	0.3581286644	0.9845040734	-1.0201845301	0.2474267408	-0.8412316134	0.4561060223	0.9414705271	0.3171519872	-0.4368426674	0.9541102831	-0.2578897507	0.9982813344
Asphd1	0.0978959306	0.7995106088	0.1891017639	0.6013525333	-0.2212005972	0.4234581047	-0.0425559676	0.9999211203	0.0912058333	0.9856129165	-0.3190965278	0.0833330747	-0.1404518981	0.8601575885
Asphd2	0.3245669722	0.7311581651	-0.8263586759	0.2132789051	0.5855272963	0.5866547419	0.7951576204	0.249073097	-1.1509256481	0.0249634656	0.2609603241	0.9904154895	0.4705906481	0.7960108519
Aspm	0.7413510593	0.003096108	-0.6187923773	0.2762210935	0.2748343819	0.9506053123	0.3739946134	0.8002710038	-1.3601434366	0.0002409213	-0.4665166774	0.5856663854	-0.3673564459	0.8145518019
Aspn	-0.2331470192	0.9242304922	-0.2789250463	0.9823044399	-0.4446847685	0.8189532494	-0.7680514352	0.2587405354	-0.0457780271	0.9999999745	-0.2115377493	0.9971455389	-0.534904416	0.6537198675
Asprv1	0.7259672115	0.6344592824	-0.3637172222	0.9991719602	2.1426473148	0.0563585744	2.7646009722	0.0063641131	-1.0896844338	0.674817368	1.4166801033	0.3744042575	2.0386337607	0.0685499487
Aspscr1	0.1363158152	0.4814644367	-0.2055014907	0.5242187918	0.3060665185	0.1274561774	0.4335055	0.0098853158	-0.3418173059	0.0583891541	0.1697507033	0.7239507543	0.2971896848	0.1356872893
Asrgl1	-0.5979030919	0.0065218149	0.4935679907	0.3580945748	-0.5998189074	0.1694143179	-0.0266308981	0.9999999939	1.0914710826	0.0007049887	-0.0019158155	1	0.5712721937	0.1970763026
Ass1	1.0753669391	0.1611341765	0.4946707176	0.9903951901	-1.1327503935	0.5742019851	-1.3499252546	0.374470546	-0.5806962215	0.9760566307	-2.2081173326	0.0243920366	-2.4252921937	0.0103269509
Aste1	0.2365986635	0.2021345473	0.1582364769	0.9393149568	0.6969070093	0.0011334934	0.4444424491	0.0783060674	-0.0783621866	0.9993031096	0.4603083458	0.054296262	0.2078437856	0.7973928874
Astl	0.5317932361	0.4081164188	-0.2114069491	0.9993321549	0.9067815694	0.3133573474	0.9552751806	0.2600027754	-0.7432001852	0.5306478202	0.3749883333	0.9736436176	0.4234819444	0.948509356
Astn1	0.0977292553	0.9888880333	-0.8124819769	0.0044060507	0.5420935787	0.1160094131	0.3813564028	0.45035274	-0.9102112322	0.0007596248	0.4443643234	0.2688480145	0.2836271474	0.7609271019
Astn2	-0.3426908237	0.0303755369	-0.477857088	0.0692033204	0.0276637917	0.9999998196	0.2770231435	0.5712679442	-0.1351662642	0.9818194423	0.3703546154	0.2373977994	0.6197139672	0.0063920124
Asxl1	-0.0985119081	0.9999752559	0.6335430741	0.8149448465	-1.2363021111	0.1485632534	-1.1826373426	0.1832229447	0.7320549822	0.6894639023	-1.137790203	0.2032208136	-1.0841254345	0.2490096863
Asxl2	0.1628559647	0.5278063941	-0.1208673704	0.9797082698	0.028601287	0.9999993872	-0.1526320926	0.9285534663	-0.2837233351	0.3938858535	-0.1342546777	0.9646908672	-0.3154880573	0.2759925915
Asxl3	-0.3077608205	0.3892907216	-0.5469048981	0.2543412057	0.2383115833	0.9498380887	0.4086231574	0.5764889318	-0.2391440776	0.9505924967	0.5460724038	0.2423714717	0.7163839779	0.0559546112
Asz1	-0.0532204589	0.9991268765	0.2402615532	0.7069562907	0.0414398403	0.9999952949	0.0626917384	0.999889473	0.2934820121	0.4833942073	0.0946602991	0.9980295838	0.1159121973	0.9924219066
Atad1	-0.0006073072	1	0.1486096551	0.7556283936	-0.1390505764	0.8087773604	-0.1363733079	0.8227900186	0.1492169623	0.7517176415	-0.1384432692	0.8129403725	-0.1357660007	0.8271055359
Atad2	0.9197727543	3.83E-05	0.1193742037	0.9996248536	1.1020873056	0.0024377048	0.8848403148	0.0229398653	-0.8003985506	0.0423384459	0.1823145513	0.9935458272	-0.0349324395	0.9999999742
Atad2b	0.2506064412	0.4330693293	-0.154384125	0.9891227378	0.4307843472	0.3280838033	0.448595412	0.2854678434	-0.4049905662	0.3852756217	0.180177906	0.9740105875	0.1979889708	0.9560663695
Atad3a	0.1455443162	0.9804036639	0.2929047222	0.9241477481	0.3683877315	0.7954881702	0.6256081713	0.2444189104	0.147360406	0.9989273424	0.2228434152	0.9836445057	0.4800638551	0.527963831
Atad5	0.2031495812	0.6676230816	0.4082428148	0.3888733183	-0.1112461667	0.9987652436	0.0612588333	0.9999849224	0.2050932336	0.9473558234	-0.3143957479	0.6763124122	-0.1418907479	0.9940613703
Atcay	0.1471766175	0.8729080715	0.4708608056	0.1834291359	0.2243253426	0.8868485542	0.3056621481	0.643599643	0.323684188	0.5763129916	0.0771487251	0.9998740001	0.1584855306	0.9824665748
Ate1	-0.2230997361	0.2355694622	0.4483680417	0.0642962634	-0.547960338	0.0132269393	-0.3993420972	0.1270821377	0.6714677778	0.0009445421	-0.3248606019	0.2946335758	-0.1762423611	0.8892943783
Atf1	0.0078797228	1	0.2242383819	0.9944355907	-0.2072399977	0.9966888363	-0.248428331	0.9893512336	0.2163586592	0.9958860739	-0.2151197204	0.9960403228	-0.2563080538	0.9878002729
Atf2	-0.1418172628	0.9960124922	0.2963152639	0.9760594635	-0.540144088	0.6556567115	-0.494352838	0.7410097564	0.4381325267	0.8364683949	-0.3983268251	0.8921585645	-0.3525355751	0.9405993071
Atf3	-0.0105918697	1	-1.0293644907	0.0252508414	0.4193603704	0.7815801414	0.2735025463	0.9705607077	-1.0187726211	0.0227795518	0.42995224	0.7608027878	0.284094416	0.9650884553
Atf4	-0.10380911	0.9904625706	0.1319612639	0.9975431692	0.6836226528	0.0462754005	0.9540354306	0.0018515553	0.2357703739	0.9253056275	0.7874317628	0.0116819061	1.0578445406	0.0002958796
Atf5	-0.1737936026	0.9533340907	0.0905141574	0.9999724685	0.221775037	0.9853061782	0.3724623056	0.8036757244	0.26430776	0.9614256428	0.3955686396	0.7547895778	0.5462559081	0.401141251
Atf6	0.1565309476	0.0409238252	-0.3435223981	0.0013312425	0.1235035741	0.6398316435	0.1118344537	0.7369349661	-0.5000533458	8.39E-07	-0.0330273736	0.9998012926	-0.0446964939	0.9982604684
Atf6b	0.4322953429	9.70E-07	0.1328735926	0.8253157253	0.6679369259	2.43E-06	0.228853963	0.2704866574	-0.2994217504	0.0630842199	0.235641583	0.2284842955	-0.20344138	0.385981563
Atf7	-0.0246711474	0.9999998867	-0.3396720093	0.7596272395	0.7087632222	0.0683737835	0.8247647963	0.0223597449	-0.3150008618	0.8196987812	0.7334343697	0.0469436356	0.8494359437	0.0138675572
Atf7ip	0.2246868515	0.9828753783	-0.0540863287	0.9999999838	0.7400030231	0.562500404	0.7126354306	0.6041342716	-0.2787731802	0.9962942187	0.5153161717	0.8770285919	0.4879485791	0.9043188016
Atf7ip2	0.1033714396	0.7686889938	-0.1774150579	0.6843186274	0.2187998958	0.4540147118	0.2093799884	0.5045510201	-0.2807864975	0.1811346658	0.1154284562	0.9495924155	0.1060085488	0.9683278449
Atg10	0.0692732441	0.9984842408	-0.2743513819	0.7543157479	-0.3738198542	0.4261546965	-0.6635952708	0.0219226511	-0.3436246261	0.5153475929	-0.4430930983	0.2308157049	-0.732868515	0.0067278708
Atg12	0.0394993793	0.9994060142	-0.0325432454	0.9999952066	-0.2658030602	0.3282315646	-0.1804804213	0.7456133775	-0.0720426246	0.9983877568	-0.3053024395	0.180064007	-0.2199798006	0.5355680679
Atg16l1	-0.0248085892	0.9999973293	0.2528405347	0.6642558295	0.0289882199	0.9999997297	0.0041514606	1	0.2776491239	0.5575692304	0.0537968091	0.9999701165	0.0289600499	0.9999997584
Atg16l2	0.1329948536	0.9780750585	-0.043607162	0.9999997387	0.5819409861	0.210164146	0.607534412	0.1737786939	-0.1766020157	0.9923899941	0.4489461325	0.4778673677	0.4745395584	0.4123594183
Atg2a	0.2791515908	0.1781022146	-0.0488883148	0.9999919515	0.2993625648	0.5781246366	0.4805225185	0.110336001	-0.3280399056	0.4652238593	0.020210974	0.9999999931	0.2013709277	0.9016114997
Atg2b	-0.1056267083	0.5126760075	-0.0479768009	0.9990996463	-0.1446257361	0.6590586441	-0.0665670324	0.9918712275	0.0576499074	0.9970327393	-0.0389990278	0.9998157317	0.0390596759	0.9998135923
Atg3	0.0695730887	0.9226202689	0.011632088	0.9999999918	-0.0552849954	0.9987248607	-0.056026338	0.998600529	-0.0579410007	0.9983652872	-0.124858084	0.8577733086	-0.1255994266	0.8541578119
Atg4a	0.054632367	0.9966751915	0.1462875949	0.9227601941	0.1156376875	0.9779714424	0.2514305116	0.4762980279	0.0916552279	0.9950815989	0.0610053205	0.9997142634	0.1967981446	0.7353263792
Atg4b	-0.1548880716	0.8401756817	0.6482413657	0.0241656404	-0.2894401852	0.6952788731	-0.0949161343	0.9993586122	0.8031294373	0.0020293006	-0.1345521136	0.9935452929	0.0599719373	0.9999807675
Atg4c	0.1790301635	0.4984868061	0.3603189028	0.2267499075	-0.2297676713	0.7107210972	-0.4327079028	0.0920751079	0.1812887393	0.8861106992	-0.4087978348	0.1144161972	-0.6117380662	0.0041018252
Atg4d	-0.1542186207	0.7822710861	-0.1661106898	0.960572799	0.0574155139	0.9999711311	0.2894551435	0.6086039944	-0.0118920691	0.9999999999	0.2116341346	0.8731797834	0.4436737642	0.1484759981
Atg5	0.4472766368	0.4360105643	-0.177170963	0.9994534408	1.1013632963	0.058103077	0.8899499167	0.1888580906	-0.6244475997	0.5602554456	0.6540866595	0.5060118305	0.4426732799	0.8689427773
Atg7	0.2965534621	0.0034678998	0.3310386366	0.0689140759	0.1593243773	0.7570887279	0.0156706273	0.9999999631	0.0344851745	0.9999839776	-0.1372290848	0.8660931077	-0.2808828348	0.1573399902
Atg9a	-0.2986344893	0.0138741851	-0.2538461667	0.4101664577	-0.0256772778	0.9999993934	0.2864518426	0.2788900755	0.0447883226	0.9999592519	0.2729572115	0.3168696719	0.5850863319	0.0007732288
Atg9b	0.0131612126	0.9999999993	0.623330162	0.1548878721	-0.1658874769	0.9946288179	0.1370689583	0.9985101929	0.6101689494	0.1585423828	-0.1790486895	0.9917644376	0.1239077457	0.9993252897
Athl1	-0.010720141	0.9999999283	0.0629265648	0.9983534031	-0.0788013981	0.9926586515	-0.3303465833	0.0632456749	0.0736467058	0.9955655645	-0.0680812571	0.9973817896	-0.3196264423	0.068623282
Atic	0.1268798985	0.9618327085	0.1996444213	0.9606957112	-0.2731442824	0.8274474236	-0.5607784491	0.1256452843	0.0727645228	0.9999609459	-0.4000241809	0.4417492909	-0.6876583476	0.0283387999
Atl1	-0.1152127201	0.9447453125	-0.1084724815	0.9974274688	0.3196229815	0.5178747428	0.0515839306	0.9999889051	0.0067402386	1	0.4348357016	0.1787127517	0.1667966506	0.9648495497
Atl2	-0.6500488098	0.0365849624	-0.1304906759	0.9998317992	0.0312054352	0.9999999976	0.4779384444	0.6961126439	0.5195581339	0.6054935413	0.681254245	0.2932395917	1.1279872543	0.0124075796
Atl3	0.1341248237	0.9261464954	0.8447495139	0.0020855886	-0.172663912	0.9737433185	-0.4447112269	0.2575525897	0.7106246902	0.0109557926	-0.3067887358	0.6624169737	-0.5788360506	0.059811316
Atm	0.2679185465	0.074483863	0.6127493958	0.0024182627	-0.0730682199	0.9992632008	-0.0742384514	0.999174921	0.3448308494	0.1932091635	-0.3409867664	0.2030590396	-0.3421569979	0.200015316
Atmin	0.0809272874	0.9994065781	-0.7530680741	0.0720290471	0.1517030833	0.9979014731	0.3204426898	0.8529462364	-0.8339953615	0.0296821916	0.0707757959	0.9999931306	0.2395154024	0.965526573
Atn1	0.0865835929	0.9995676194	-0.983684338	0.0229480257	0.6733792731	0.2270338578	0.7735691806	0.1183357868	-1.0702679309	0.0083697675	0.5867956802	0.357033982	0.6869855876	0.1955688653
Atoh1	0.2628487863	0.8938340281	0.1888309444	0.9989903485	-0.7668913241	0.3094030236	-0.6979809074	0.4132401974	-0.0740178419	0.9999992248	-1.0297401104	0.0682203779	-0.9608296937	0.1045523663
Atoh7	-0.1002497094	0.9951790155	0.5440115833	0.2373818205	-0.9502393194	0.0045138213	-1.098819875	0.0007380821	0.6442612927	0.0954928515	-0.84998961	0.0111660466	-0.9985701656	0.0018324241
Atoh8	-0.4396733729	0.1452556181	-0.6762991528	0.1580246193	0.0169985787	0.9999999999	0.4249296898	0.6442588356	-0.2366257799	0.9734478691	0.4566719516	0.5600619743	0.8646030627	0.029269845
Atox1	0.6343256774	0.712487241	-0.4351329907	0.9958183132	1.6870298796	0.1601619053	1.2482177963	0.4651136604	-1.0694586681	0.6342106437	1.0527042023	0.6511699985	0.6138921189	0.9673736054
Atp10a	-0.3830130812	0.0002625134	0.4114456759	0.0228253784	0.186866	0.6716952365	0.036416787	0.9999840637	0.7944587571	5.36E-07	0.5698790812	0.0004040237	0.4194298682	0.0157783793
Atp10b	-0.1049373365	0.9964724414	-0.2380194074	0.9657670966	0.4591116111	0.5241846128	0.4557544352	0.53250856	-0.1330820709	0.9992353741	0.5640489476	0.280625739	0.5606917717	0.2869145603
Atp10d	0.2249150556	0.164825282	0.0497178102	0.9999458642	0.3337109815	0.2092058978	0.0249533889	0.9999997407	-0.1751972454	0.8505284153	0.1087959259	0.9879740545	-0.1999616667	0.7493802625
Atp11a	-0.3658882457	0.9922944441	0.6930505185	0.9755638684	-1.5617918426	0.4146730727	-1.654838463	0.3497481442	1.0589387642	0.8105253911	-1.1959035969	0.7049530103	-1.2889502172	0.6270355672
Atp11b	-0.0302976138	0.9999998667	0.1404173079	0.9994587276	-0.5274936644	0.4954024246	-0.5773161644	0.39204343	0.1707149217	0.99802589	-0.4971960506	0.5564654212	-0.5470185506	0.4440070817
Atp11c	-0.0540294818	0.9995069203	0.4812090972	0.1088981766	-0.7439055787	0.0027599206	-0.7467372917	0.002654612	0.5352385791	0.0489149444	-0.6898760969	0.0048958342	-0.6927078098	0.0046771741
Atp12a	-0.1746456934	0.9956789337	0.5567195185	0.8043538602	-1.0144130741	0.1913492986	-0.8938531204	0.31289709	0.7313652119	0.5321669426	-0.8397673807	0.3696430387	-0.719207427	0.5517090512
Atp13a1	0.1528076613	0.4775165406	0.1821364398	0.7607991213	0.3974263009	0.0511606936	0.4603580602	0.0159427648	0.0293287785	0.9999984369	0.2446186396	0.4416777928	0.3075503989	0.1967846751
Atp13a2	0.8580156068	2.09E-07	0.1223096667	0.9963329894	0.426463	0.2724206969	0.015427537	0.9999999995	-0.7357059402	0.0057738269	-0.4315526068	0.2472248132	-0.8425880698	0.0011187069
Atp13a3	0.2987893376	0.1635831283	0.304259537	0.6147721031	0.4666921296	0.1650170796	0.3546438889	0.441651057	0.0054701994	1	0.167902792	0.9704547238	0.0558545513	0.9999861434
Atp13a4	0.0788233301	0.9830467493	-0.0376549676	0.9999964661	0.2937884583	0.4230673928	0.4018576713	0.1255223811	-0.1164782977	0.9886722892	0.2149651282	0.7542624958	0.3230343412	0.304918207
Atp13a5	-0.5126924177	0.001627941	-0.5243797361	0.0812282465	-0.6112868194	0.0275310247	-0.0004902454	1	-0.0116873184	0.9999999999	-0.0985944017	0.9989479633	0.5122021724	0.083281787
Atp1a1	0.4718063429	4.82E-05	0.5418572546	0.0045026038	0.4713100787	0.0183648142	0.1674100324	0.852069937	0.0700509117	0.9991714838	-0.0004962642	1	-0.3043963105	0.2438385092
Atp1a2	-1.7205769893	0.0001146931	-0.1917341759	0.9999223663	0.1360922593	0.9999943336	0.8929022593	0.5515790947	1.5288428134	0.0564818158	1.8566692486	0.0112869805	2.6134792486	0.0001322637
Atp1a3	1.1033692254	0.0004062129	-0.1598241898	0.9996963303	0.5112890046	0.7468727253	-0.0114290972	1	-1.2631934152	0.0134743507	-0.5920802208	0.5961000047	-1.1147983226	0.0391694843
Atp1a4	-0.2036512575	0.8797580231	-0.2988824861	0.9102430506	-0.340231213	0.8412769103	-0.1212124398	0.9996795976	-0.0952312286	0.9999514291	-0.1365799555	0.999304242	0.0824388177	0.9999838298
Atp1b1	-1.3210993034	0.0022109869	-1.3646148056	0.0884693665	-0.0611986481	0.9999999826	0.5597816296	0.891574467	-0.0435155021	0.999999999	1.2599006553	0.1252448654	1.880880933	0.0050730367
Atp1b2	-1.1248385246	0.0003287153	-0.7995022639	0.2730950653	-0.3790572176	0.9300681571	0.6037265787	0.5857159455	0.3253362607	0.969973723	0.745781307	0.3340138961	1.7285651033	0.0003070337
Atp1b3	0.0796586838	0.9934604283	0.3635532315	0.3682623175	-0.6383223704	0.0153054708	-0.8318427407	0.0007520824	0.2838945477	0.6423429363	-0.7179810541	0.0034967958	-0.9115014245	0.0001195418
Atp1b4	-1.4500736966	0.0020182626	-1.9440387269	0.0112097278	-0.3590597917	0.9943881042	0.5151332176	0.9525882481	-0.4939650303	0.9635468564	1.0910139049	0.3367899892	1.9652069142	0.007964622
Atp2a1	-1.022084156	0.0001446728	-0.0279109259	0.9999999988	-0.245747037	0.9856276295	0.1022747222	0.9999689294	0.9941732301	0.0318694216	0.7763371189	0.1547667707	1.1243588782	0.010686293
Atp2a2	-0.2372570427	0.3665776675	0.4642029769	0.1534901593	-0.2508543843	0.7793531796	-0.1623946157	0.9713209572	0.7014600196	0.0056264112	-0.0135973415	0.9999999998	0.074862427	0.9998513912
Atp2a3	-0.5528683301	0.0050967802	0.3134904074	0.7394623866	-0.0249701944	0.9999999919	0.2757974907	0.8388936798	0.8663587375	0.0037833549	0.5278981357	0.1780787097	0.8286658209	0.0062828163
Atp2b1	0.1586239423	0.7101091884	0.5888489352	0.0167712196	0.2780925	0.5931825459	-0.1253862037	0.9894732376	0.4302249929	0.1315523506	0.1194685577	0.9926921716	-0.284010146	0.5639609367
Atp2b2	-0.0038234263	0.9999999999	-0.0020711667	1	0.0683166343	0.993707312	0.2147266806	0.2939038655	0.0017522596	1	0.0721400605	0.9916266506	0.2185501068	0.2626145815
Atp2b3	-0.4262191806	0.0147644512	-0.3739066111	0.3820923517	-0.6855691111	0.0114579984	0.2240085741	0.870979688	0.0523125694	0.9999916669	-0.2593499306	0.7692590294	0.6502277546	0.0150643435
Atp2b4	0.8739339028	0.7184232404	-0.3546012361	0.9999037256	2.8271095509	0.0535307262	2.6023427917	0.0909024181	-1.2285351389	0.8091322209	1.9531756481	0.3164693489	1.7284088889	0.4574214262
Atp2c1	0.1938895705	0.8922940377	0.9844113333	0.0095459839	-0.5487174167	0.3386513228	-0.6787258889	0.1428275938	0.7905217628	0.0508039917	-0.7426069872	0.0773307221	-0.8726154594	0.0235248097
Atp2c2	0.0896189744	0.9938621357	0.119671713	0.9978592781	0.5465075463	0.1156120962	0.6084697454	0.0606805426	0.0300527386	0.9999999456	0.4568885719	0.2483117407	0.518850771	0.1386970632
Atp4a	0.1444045011	0.9664036951	-0.054900125	0.9999984898	0.4564209398	0.4753722316	0.617676588	0.166083884	-0.1993046261	0.9845117591	0.3120164387	0.8420262165	0.4732720869	0.4235402647
Atp4b	0.0963808857	0.9308304205	-0.1394275972	0.9537281362	0.1842290463	0.8303638247	0.3818081667	0.1222747227	-0.2358084829	0.6038284826	0.0878481606	0.997404423	0.285427281	0.3808177042
Atp5a1	-0.2041565064	0.9009175138	0.1977253704	0.9931785769	0.3103531481	0.9134821892	0.4748508333	0.5814584576	0.4018818768	0.7484795876	0.5145096546	0.4821196122	0.6790073397	0.1843409391
Atp5b	0.2810503291	0.9983831266	-0.8691523935	0.9074871786	1.3209759398	0.5730811012	1.4469041806	0.4694162535	-1.1502027226	0.7150148592	1.0399256108	0.8025434538	1.1658538515	0.7018767113
Atp5c1	-0.7891158323	0.855288843	1.7583729213	0.5329938807	-2.2553977269	0.2580682175	-2.117631338	0.3228418331	2.5474887536	0.1399816762	-1.4662818946	0.7222874714	-1.3285155057	0.8067887636
Atp5d	-0.9461641421	0.56355407	-0.9746592917	0.9035155408	-2.7273008194	0.0420981596	-2.4195298472	0.0925433215	-0.0284951496	1	-1.7811366774	0.341351758	-1.4733657051	0.5630746466
Atp5e	-0.258949625	0.363942711	-0.3871436991	0.415335219	-0.1586855278	0.9847151967	-0.0399370324	0.9999993163	-0.1281940741	0.9962990482	0.1002640972	0.9993263622	0.2190125926	0.9148558092
Atp5f1	-0.2255649252	0.2183464805	-0.609980162	0.0039471899	0.0227762731	0.9999999254	0.2845160417	0.4464912704	-0.3844152368	0.1359583578	0.2483411984	0.5957015446	0.5100809669	0.0191066844
Atp5g1	-0.8201274594	0.9430110709	-0.1805392917	0.9999999554	-2.4528007963	0.4246820077	-2.3755534352	0.4613456827	0.6395881677	0.9993329248	-1.6326733369	0.8301712411	-1.5554259758	0.8615705129
Atp5g2	0.0309870545	0.9999993175	-0.8825318148	0.0120031226	0.6206755926	0.1452970194	0.843730963	0.0183936583	-0.9135188693	0.0066385486	0.5896885381	0.172002095	0.8127439085	0.0207097506
Atp5g3	-0.4860367553	0.7064869015	0.0833029954	0.9999998655	-1.1238925602	0.2801078278	-0.7939421435	0.6641209601	0.5693397507	0.9089936781	-0.6378558048	0.8482206722	-0.3079053882	0.9976190442
Atp5h	-0.4526233216	0.795720025	0.4075119491	0.9872853014	-1.3020647176	0.1746733046	-1.1301555046	0.3074909868	0.8601352707	0.609213866	-0.849441396	0.6230358154	-0.677532183	0.8293316897
Atp5j	-0.9477808243	0.6944181735	0.8701750856	0.9718429748	-3.0193963958	0.0499867675	-2.7331629468	0.0946348721	1.8179559099	0.4638717503	-2.0716155716	0.313258568	-1.7853821225	0.4852787655
Atp5j2	-0.8407108953	0.9483662192	0.6539924167	0.9993786755	-2.9948075833	0.2568688369	-2.780043	0.3337805148	1.494703312	0.9052818204	-2.154096688	0.6166254419	-1.9393321047	0.7249060771
Atp5k	-0.1006336603	0.9999980971	0.0513818241	0.9999999997	1.1458032593	0.5928388333	1.5029105278	0.289330833	0.1520154843	0.9999986986	1.2464369195	0.4896257749	1.603544188	0.2125565156
Atp5l	-0.2578885267	0.936677763	-0.2273311157	0.9980270838	0.541066662	0.7737314521	0.8475393009	0.2978892709	0.030557411	0.9999999997	0.7989551887	0.349492301	1.1054278276	0.0767282996
Atp5o	-0.6691864263	0.7537160353	0.1677179861	0.9999982274	-1.9860553935	0.1155007458	-1.5558203935	0.328772126	0.8369044124	0.9029612151	-1.3168689672	0.509787283	-0.8866339672	0.8736973111
Atp5s	-0.4466169124	0.1229537537	-0.8412084954	0.0377334844	-0.3017950463	0.8950354076	-0.3094143519	0.8826340522	-0.394591583	0.7000675236	0.1448218661	0.9987502583	0.1372025605	0.9991465139
Atp5sl	0.1095105288	0.9895088298	0.4474570139	0.4084073746	0.0666099769	0.9999875896	0.0915403935	0.99986232	0.337946485	0.7129893568	-0.042900552	0.999999637	-0.0179701353	0.9999999996
Atp6ap1	0.279364156	0.0484413964	0.093520787	0.9953316113	-0.108063287	0.988309281	-0.301039537	0.3172199375	-0.1858433689	0.8148542007	-0.387427443	0.0932582816	-0.580403693	0.0026667686
Atp6ap1l	-0.0160885534	0.9999971869	-0.2652712315	0.1552614349	-0.2776063704	0.1232737124	-0.2468814861	0.2146484113	-0.2491826781	0.1931134162	-0.261517817	0.1533491012	-0.2307929327	0.2660094917
Atp6ap2	0.6457094573	0.0043199333	-0.0732028843	0.9999874218	-0.2153911713	0.9763702897	-0.5009879306	0.3853831891	-0.7189123415	0.069660103	-0.8611006286	0.0172250635	-1.1466973878	0.0006258058
Atp6v0a1	-0.1459275027	0.5828755795	0.0590426968	0.9997498649	0.2375004745	0.5388401074	0.3271894097	0.1969708675	0.2049701994	0.6938261172	0.3834279772	0.0773595169	0.4731169124	0.0152524589
Atp6v0a2	0.1431291827	0.9986373204	-0.0103159028	1	0.5590610417	0.778731761	0.4206040972	0.9359088517	-0.1534450855	0.9999200263	0.415931859	0.9411931777	0.2774749145	0.994618436
Atp6v0a4	-0.931300969	0.0004423459	0.9665963333	0.0392197369	-0.8056204259	0.1242237911	-0.0716889444	0.9999976006	1.8978973024	1.88E-06	0.1256805431	0.9998417932	0.8596120246	0.0764290538
Atp6v0b	0.7941880903	6.28E-06	-0.0573005671	0.9999910678	0.4851511921	0.2125825318	0.1458179051	0.9925160695	-0.8514886574	0.0022628637	-0.3090368981	0.6949698044	-0.6483701852	0.0347458688
Atp6v0c	-0.1594032382	0.99999971	0.4999467546	0.9999370005	-3.5422740324	0.1489309644	-3.6213269491	0.133344751	0.6593499929	0.9995547869	-3.3828707942	0.1718529107	-3.4619237108	0.1535526322
Atp6v0d1	0.7015246538	0.8572231233	-0.7596028889	0.9776661453	2.3481818796	0.1290299579	2.0542639861	0.2377899809	-1.4611275427	0.6070651973	1.6466572258	0.4681684555	1.3527393323	0.6891834411
Atp6v0d2	2.9167832372	1.50E-13	-0.3888248611	0.9715154529	-0.0362392593	1.00E+00	-1.2907208796	0.0665852864	-3.3056080983	1.04E-08	-2.9530224964	3.53E-07	-4.2075041168	1.15E-11
Atp6v0e	0.4382191293	0.0383271656	-0.3450611111	0.6326834417	0.2122450463	0.9494398698	-0.0482958333	0.9999983559	-0.7832802404	0.009800342	-0.225974083	0.9323702316	-0.4865149626	0.2405538415
Atp6v0e2	-0.5896401779	0.1888337595	-0.5531811181	0.7282163372	-0.005283294	1	0.5677519375	0.7038694436	0.0364590598	0.9999999982	0.5843568839	0.6730413126	1.1573921154	0.0456176431
Atp6v1a	1.1486161127	1.35E-08	0.191565331	0.9818130918	-0.0940186273	1.00E+00	-0.5709359653	0.1828350056	-0.9570507817	0.0026026843	-1.24263474	5.34E-05	-1.719552078	5.11E-08
Atp6v1b1	0.2361378755	0.8501193501	-0.806080294	0.1091076556	0.2704800301	0.9672183125	0.3787685949	0.8342065856	-1.0422181695	0.0141181829	0.0343421546	0.9999999922	0.1426307194	0.9995252719
Atp6v1b2	0.7236202532	0.3351988033	0.5152585046	0.9583087542	-0.9521669583	0.531661084	-1.1546952222	0.3142004491	-0.2083617486	0.9999070801	-1.6757872115	0.0407646052	-1.8783154754	0.0157475968
Atp6v1c1	0.8964772297	9.35E-07	0.625880588	0.0676945263	-0.0978423287	1.00E+00	-0.495964875	0.2265910414	-0.2705966417	0.8379265499	-0.9943195584	0.0004644989	-1.3924421047	8.77E-07
Atp6v1c2	0.0165110443	0.9999999993	0.3429244097	0.9055567938	0.3676370486	0.8709068496	0.7544833449	0.177330796	0.3264133654	0.9272475507	0.3511260043	0.8966359218	0.7379723006	0.1825169687
Atp6v1d	0.2653487447	0.5682670339	-0.5172576157	0.3202251685	-0.8443228472	0.0197887878	-0.857105463	0.0174417308	-0.7826063604	0.0307791808	-1.1096715919	0.0006763612	-1.1224542076	0.000573422
Atp6v1e1	0.4622522885	1.75E-06	-0.2009198981	0.5168550965	-0.0088270741	0.9999999996	-0.0193118426	0.9999998047	-0.6631721866	7.14E-06	-0.4710793625	0.002119903	-0.4815641311	0.0016017609
Atp6v1e2	0.1228545128	0.6926082471	-0.1109100046	0.9741348619	0.3705480972	0.0711326122	0.3437986065	0.1109635023	-0.2337645175	0.4711887333	0.2476935844	0.4028597931	0.2209440937	0.5376953248
Atp6v1f	-0.0088067254	1	0.9585465972	0.8817106382	-1.747236713	0.3077116726	-2.0416928935	0.1636837641	0.9673533226	0.8786762205	-1.7384299875	0.3001933234	-2.0328861681	0.1542033537
Atp6v1g1	-0.2704089145	0.9997980017	0.8258019722	0.9815504948	-2.3134309444	0.2354064652	-2.4507539537	0.1843416636	1.0962108868	0.9178101735	-2.0430220299	0.3520926128	-2.1803450392	0.2809641656
Atp6v1g2	0.4084467906	0.0180035718	0.4510510926	0.1760778474	0.1585261389	0.9750205589	0.3559207222	0.4144204402	0.042604302	0.9999980147	-0.2499206517	0.78293608	-0.0525260684	0.9999899125
Atp6v1g3	0.1301695833	0.9552767785	-0.4516011111	0.3117972223	0.5997523843	0.0840259022	0.5286549074	0.1652762725	-0.5817706944	0.0899202158	0.4695828009	0.258174937	0.3984853241	0.4416411546
Atp6v1h	0.31055711	0.0616288181	0.3935067824	0.1945852053	-0.4046264583	1.72E-01	-0.5550754167	0.0228755427	0.0829496724	0.9992790906	-0.7151835684	0.0011186325	-0.8656325267	5.72E-05
Atp7a	0.3220275769	0.0055781641	-0.1515052222	0.8785353996	-0.1076526296	9.79E-01	-0.4737118426	0.0107258137	-0.4735327991	0.0083193819	-0.4296802066	0.0210160642	-0.7957394195	2.61E-06
Atp7b	0.1897625096	0.7632661484	-0.3149630602	0.7104786812	0.6582786065	0.0467221158	0.6489977731	0.0517703005	-0.5047255698	0.1936529498	0.4685160969	0.2643572786	0.4592352635	0.2851276915
Atp8a1	-0.4727109359	0.1144260089	-0.3840134537	0.7654935813	0.1410102037	0.999173269	0.6813848796	0.1729816537	0.0886974822	0.9999755702	0.6137211396	0.2540021553	1.1540958155	0.0019958498
Atp8a2	-0.2016197537	0.2103314382	-0.5685739792	0.0021436569	0.0485181273	0.9999319659	0.1080131736	0.9830616932	-0.3669542254	0.0891897208	0.2501378811	0.4457347917	0.3096329274	0.2139402922
Atp8b1	0.1532755005	0.910244372	0.1011275162	0.9995755128	1.0285091366	0.0005448148	0.5398247384	0.1679494213	-0.0521479843	0.9999974383	0.875233636	0.0031525019	0.3865492379	0.5064466841
Atp8b2	0.0531339348	0.9970001198	0.4781713796	0.0155560874	0.6410160556	0.0005242728	0.392387537	0.07125456	0.4250374448	0.0348336319	0.5878821207	0.0011835467	0.3392536022	0.1467233021
Atp8b3	0.2892149626	0.0621555588	0.1526090046	0.9447619132	0.2459127546	0.6239409244	0.4273144213	0.0891804193	-0.136605958	0.9707767217	-0.043302208	0.9999905887	0.1380994587	0.9689341684
Atp8b4	1.422880438	2.11E-08	0.1352458796	0.9996139055	1.6879531944	2.53E-05	1.0321227315	0.0172343358	-1.2876345584	0.0010897762	0.2650727564	0.9698541079	-0.3907577066	0.8038643245
Atp9a	-0.8589447714	5.08E-09	0.1443275185	0.9771299736	-0.3266782685	4.23E-01	0.2234908056	0.8082931518	1.0032722899	5.77E-06	0.5322665028	0.0355761821	1.0824355769	1.37E-06
Atp9b	0.2428323761	0.3161707263	0.7444035139	0.0028864877	0.229465412	0.8286846943	0.028941662	0.9999998731	0.5015711378	0.0794052157	-0.013366964	0.9999999998	-0.213890714	0.8740069881
Atpaf1	-0.4588237991	0.0003894094	-0.0750175741	0.9992589802	-0.9754920648	1.92E-06	-0.6363109537	0.0021688366	0.3838062251	0.1293323714	-0.5166682657	0.0153861866	-0.1774871546	0.8756692658
Atpaf2	-0.1383791378	0.9554301757	-0.6195966111	0.0997827407	0.2027221852	0.968879835	0.3456551481	0.6763811357	-0.4812174733	0.2971272573	0.341101323	0.6873938799	0.484034286	0.290841072
Atpbd4	0.2187883077	0.7236452342	-0.8178304583	0.0179442496	-0.0987476343	0.9997966852	-0.1939476806	0.9807328492	-1.036618766	0.0009507058	-0.317535942	0.7886493803	-0.4127359882	0.5199604266
Atpif1	0.077982344	0.9999998091	-0.2102631759	0.999986679	-0.8288296111	0.8893564028	-0.9189738241	0.8285346882	-0.2882455199	0.9998680803	-0.9068119551	0.8388389852	-0.9969561681	0.7664853024
Atr	-0.0611102393	0.9944689577	0.18213475	0.8255713971	-0.3507153889	0.1702018497	-0.5117762222	0.0130233257	0.2432449893	0.5472946723	-0.2896051496	0.3431853345	-0.4506659829	0.0318770846
Atrip	-0.0491206645	0.9993972695	0.3964649444	0.1568678425	-0.4039445926	0.1430623601	-0.1241914907	0.9853229012	0.445585609	0.0736509641	-0.3548239281	0.2398456352	-0.0750708262	0.9995333118
Atrn	0.0992103958	0.9840066625	0.290041044	0.6999427694	0.7165844699	0.0104602459	0.7836106273	0.0041146872	0.1908306481	0.9508525967	0.6173740741	0.0317655678	0.6844002315	0.0129111985
Atrnl1	0.3953840897	0.032506694	0.5637228611	0.0633487878	0.2560866574	0.7936781816	0.1250071667	0.9954383079	0.1683387714	0.9729725036	-0.1392974323	0.991398693	-0.2703769231	0.748448177
Atrx	0.1143416517	0.9826287548	0.4844721343	0.2788014628	0.0042916481	1	-0.0525682593	0.999997291	0.3701304825	0.5734592942	-0.1100500036	0.9993528577	-0.166909911	0.9892343753
Atxn1	0.0424767094	0.999998546	-0.9536814352	0.0398203029	0.5988547222	0.3891347431	0.5507273611	0.4849000512	-0.9961581446	0.0235857482	0.5563780128	0.4641668143	0.5082506517	0.5703392022
Atxn10	-0.0760051966	0.9986151863	-0.0872631435	0.9998510796	-0.4049922176	0.4556048301	-0.4426827731	0.354828142	-0.0112579469	1	-0.328987021	0.6815902253	-0.3666775766	0.5629852089
Atxn1l	0.3866836432	0.9791283301	-0.404754213	0.998421021	1.8994540278	0.1266450547	1.874297963	0.1357827574	-0.7914378561	0.9153160388	1.5127703846	0.3170172994	1.4876143198	0.3355916082
Atxn2	-0.0974325662	0.8079110782	0.0156368426	0.9999999689	0.3012360093	0.1329742119	0.445937537	0.0068571643	0.1130694088	0.9525422472	0.3986685755	0.0160940496	0.5433701033	0.000398443
Atxn2l	0.2623947863	0.0914662831	-0.3298286111	0.2602213177	0.7154933796	0.0003735328	0.6557243981	0.0012598061	-0.5922233974	0.003176118	0.4530985933	0.0414254171	0.3933296118	0.1052660574
Atxn3	0.2698399402	0.2163838983	0.1084592778	0.9974047865	-0.4458949352	1.70E-01	-0.8086435	0.0011191712	-0.1613806624	0.9705479077	-0.7157348754	0.0036674319	-1.0784834402	5.27E-06
Atxn7	-0.1289597917	0.3603067449	-0.1320350231	0.8001497333	-0.0555486343	0.998418386	0.1436196528	0.729783807	-0.0030752315	1	0.0734111574	0.990632782	0.2725794444	0.0885069236
Atxn7l1	0.0688058643	0.9999311471	-0.1797889861	0.9972622961	-0.5413831528	0.4824218572	-0.4603147269	0.6614333403	-0.2485948504	0.9798334786	-0.6101890171	0.3345388356	-0.5291205912	0.5008079709
Atxn7l2	-0.2833463365	0.0699899683	-0.437355375	0.0762818027	-0.1692939398	0.9070879188	0.1547095787	0.940108409	-0.1540090385	0.9432294053	0.1140523967	0.9899392306	0.4380559152	0.066436332
Atxn7l3	0.0086591047	1	0.254645912	0.9874561551	-0.5225426991	0.6459552079	-0.5374435324	0.6161621443	0.2459868073	0.9904440118	-0.5312018038	0.6246355578	-0.5461026371	0.5938757658
Auh	-0.4476030224	0.4223367174	0.194109125	0.998869259	-0.9747580509	0.1139553681	-0.8136309676	0.2606163823	0.6417121474	0.5153304655	-0.5271550285	0.7279757526	-0.3660279452	0.9445723378
Aup1	0.7720884049	0.9130692845	-1.1098563102	0.9427843555	2.7183158194	0.1735526382	2.6547914676	0.1931275499	-1.8819447151	0.5542600566	1.9462274145	0.5149734879	1.8827030627	0.5537983279
Aurka	0.4957690417	0.0016309662	0.101836588	0.9982005369	0.4712058472	0.123448464	0.7630256157	0.0020947406	-0.3939324537	0.2606750183	-0.0245631944	0.9999999677	0.2672565741	0.6963575152
Aurkaip1	-0.266233094	0.4370355743	0.052471037	0.9999971951	-0.7593146574	0.0188620069	-0.701422412	0.0361710536	0.3187041311	0.7247252706	-0.4930815634	0.2414685151	-0.435189318	0.3760232338
Aurkb	0.6882066774	0.0572321782	-0.9118470602	0.1502048605	0.4889338426	0.7820696164	0.5580860648	0.6606071322	-1.6000537375	0.0008257353	-0.1992728348	0.998621581	-0.1301206125	0.9999385417
Aurkc	0.2570639925	0.2511561896	0.4487924398	0.156368325	-0.2481199676	0.7636772463	0.0425017454	0.9999972653	0.1917284473	0.9219821697	-0.5051839601	0.0725634083	-0.2145622472	0.8683207741
Auts2	-0.6753229241	2.19E-06	-0.3418771157	0.3543179888	0.1972076065	8.78E-01	0.4038885324	0.1897566831	0.3334458084	0.3706084607	0.8725305306	7.07E-05	1.0792114566	1.04E-06
Aven	-0.4710531314	0.7166641211	0.2018244861	0.9998535956	-1.5834875278	0.0401463851	-1.7349795417	0.0193518231	0.6728776175	0.7953346698	-1.1124343964	0.2563966233	-1.2639264103	0.1442377563
Avil	-0.3709155513	0.002181483	-0.00169475	1	-0.298269912	0.2849197759	-0.1083606759	0.9848232152	0.3692208013	0.0978090555	0.0726456392	0.9989821156	0.2625548754	0.4140762084
Avl9	0.1247985518	0.2020826625	0.237097544	0.0727938398	-0.2101200718	1.44E-01	-0.353311669	0.0018954841	0.1122989922	0.7778907572	-0.3349186236	0.0026338266	-0.4781102208	8.97E-06
Avp	0.2565845374	0.9236241258	-0.6490724213	0.549106663	0.8258079954	0.2803888794	1.1003883657	0.0682920291	-0.9056569587	0.1806482033	0.569223458	0.6868118287	0.8438038283	0.245452791
Avpi1	0.4376952281	0.0299659246	-0.3436879468	0.601459549	0.8941709884	0.0020651233	0.6565689051	0.0415756368	-0.7813831749	0.0071457142	0.4564757603	0.2714054193	0.218873677	0.9320102293
Avpr1a	-0.0282648392	0.9999975886	0.394648544	0.3283020598	0.2907394699	0.668176411	0.2571269236	0.7805073488	0.4229133832	0.2436358928	0.3190043091	0.5629655732	0.2853917628	0.6845708576
Avpr1b	0.3548618446	0.1748790946	-0.5942351319	0.1252118227	0.4230369977	0.4531130061	0.6151048218	0.1038254	-0.9490969765	0.0018068774	0.0681751531	0.9999846846	0.2602429772	0.8917933885
Avpr2	-0.0392942041	0.9981017342	0.1777820139	0.5894676612	-0.2296983565	0.3018291331	-0.1715722454	0.6279552199	0.2170762179	0.3509416572	-0.1904041524	0.504426572	-0.1322780413	0.8523807118
Awat1	0.0160960705	0.9999999843	-0.7037398981	0.0188139025	0.1122678796	0.9985599187	0.5980362593	0.0652253898	-0.7198359687	0.0123211792	0.0961718091	0.9995576774	0.5819401887	0.0681802157
Awat2	0.1820399866	0.7343562862	-0.3217113773	0.6129881891	0.4468566782	0.2505980583	0.5341487153	0.1091434766	-0.503751364	0.1358644422	0.2648166916	0.7961332706	0.3521087286	0.5043071326
Axin1	0.0672853552	0.9981422337	-0.4606559375	0.1600153472	0.0977748495	0.9988897507	0.1128861921	0.9970211226	-0.5279412927	0.0666079723	0.0304894943	0.9999998576	0.0456008369	0.9999966444
Axin2	-0.2502793205	0.0031087029	-0.0420602037	0.9997003834	-0.2695049722	0.0814937938	-0.0567722407	0.9975140766	0.2082191168	0.2666783402	-0.0192256517	0.9999993151	0.1935070798	0.3457390994
Axl	-0.2090534167	0.3739937937	-0.064257213	0.9998723619	0.3585082037	0.2760952339	0.1400245	0.9755769188	0.1447962037	0.9717124182	0.5675616204	0.0143886621	0.3490779167	0.2905535323
Aym1	0.5473717105	0.2773989569	-0.1355519398	0.9999502851	1.2027975509	0.0468359997	1.2134160231	0.0441062309	-0.6829236503	0.5223320874	0.6554258405	0.5700887696	0.6660443127	0.5515659568
Azgp1	0.1052321731	0.9126079523	-0.2678091481	0.5102736206	0.5683298796	0.0081829618	0.5240962685	0.0177736529	-0.3730413212	0.1544819227	0.4630977066	0.0404244023	0.4188640954	0.0806995197
Azi1	0.0920756859	0.9986138676	0.2990324861	0.8953524184	0.3549697546	0.7872427827	0.454759338	0.5423492811	0.2069568002	0.986054759	0.2628940687	0.9456495256	0.3626836521	0.7699242443
Azi2	0.1454771699	0.8322599169	-0.5914493009	0.027809077	0.4254802824	0.2032698948	0.4346050046	0.185209066	-0.7369264708	0.0023408597	0.2800031125	0.6504568257	0.2891278348	0.615651502
Azin1	0.0465028259	0.9999974733	0.7596030324	0.1732482678	0.2906832176	0.9591678775	0.2357745139	0.9877803417	0.7131002066	0.2144805678	0.2441803917	0.9856726261	0.189271688	0.9972335509
B2m	0.6693972543	6.93E-06	-0.1269443056	0.9910813828	0.4710904167	0.1094684882	-0.0925373611	0.9989185667	-0.7963415598	0.000592145	-0.1983068376	0.8988986468	-0.7619346154	0.0011232232
B3galnt1	-0.1310678835	0.991342577	0.0040766944	1	-0.6240056667	0.2760691647	-1.3364293704	0.0005651636	0.135144578	0.9995319808	-0.4929377831	0.5316007059	-1.2053614868	0.0015823816
B3galnt2	-0.1695841966	0.171884191	0.1099806574	0.9376186856	-0.1742458704	0.6164631642	-0.0401444815	0.9999152861	0.279564854	0.121347078	-0.0046616738	1	0.1294397151	0.8683083063
B3galt1	-0.5891596159	0.0013339467	-0.5679134514	0.105195243	-0.1916888681	0.9648941418	-0.1912860903	0.9653029147	0.0212461645	0.9999999971	0.3974707479	0.4257879167	0.3978735256	0.4246072976
B3galt2	-1.8615654936	9.08E-12	-0.7575082963	0.1769988076	-1.3842883426	0.0011286392	-0.8410164444	0.103989146	1.1040571973	0.0112083496	0.477277151	0.6634439575	1.0205490491	0.0231301016
B3galt4	0.1837938355	0.9246020166	-0.8039693056	0.0608934629	-0.1187522685	0.9997203256	-0.0018706944	1	-0.987763141	0.0091021921	-0.302546104	0.9060647623	-0.1856645299	0.994215362
B3galt5	0.1943280021	0.7290947253	-0.6006225	0.0777181416	0.3710335648	0.520311495	0.4295844907	0.3535345462	-0.7949505021	0.0062084163	0.1767055627	0.9794199789	0.2352564886	0.9051756965
B3galt6	0.1772943547	0.5306694957	-0.0719026574	0.9996428642	-0.21487025	0.7852623734	-0.286176963	0.4951528639	-0.2491970121	0.6449181093	-0.3921646047	0.1568678844	-0.4634713177	0.0589377905
B3galtl	0.229044469	0.0156868436	-0.0681402639	0.9946145209	0.1336611713	8.07E-01	-0.3779441991	0.0095923337	-0.2971847329	0.0582757657	-0.0953832977	0.9612817124	-0.6069886681	5.26E-06
B3gat1	0.0127532436	0.9999999974	-0.3776376343	0.4572774124	-0.0407449954	0.9999992712	0.1945951898	0.9546276076	-0.3903908778	0.4086579361	-0.053498239	0.9999944928	0.1818419462	0.9698930745
B3gat2	0.484565594	0.8756743529	-1.2011773796	0.451458981	1.81152475	0.083063684	1.8476578519	0.0736598626	-1.6857429736	0.1132600354	1.326959156	0.3268883757	1.3630922578	0.2976057893
B3gat3	-0.0194336261	0.999997518	-0.212348537	0.6005909699	0.2450943796	0.4379635697	0.3042453981	0.211113047	-0.192914911	0.6978885543	0.2645280057	0.3397497074	0.3236790242	0.1471130211
B3gnt1	-0.0131208152	0.9999999994	-0.7018820972	0.0889854394	0.0699469306	0.9999908487	0.2983514213	0.8736018904	-0.6887612821	0.088849511	0.0830677457	0.9999690223	0.3114722365	0.8497984727
B3gnt2	0.0747873344	0.9997486584	0.6547831713	0.1883490826	-0.7604369676	0.0866407915	-0.894914838	0.0279127581	0.5799958369	0.2906962614	-0.835224302	0.0400597322	-0.9697021724	0.0110238051
B3gnt3	0.2541762009	0.7175265704	0.0006208981	1	-0.1795499352	0.9951077688	-0.8092476204	0.0593910621	-0.2535553027	0.9625166072	-0.433726136	0.6269236513	-1.0634238212	0.0042466723
B3gnt5	0.3479125946	0.437272946	-0.7047246829	0.1750622753	-0.2246598681	0.985821477	-0.7103252847	0.1687586562	-1.0526372774	0.0085502687	-0.5725724626	0.3684568206	-1.0582378793	0.0081485439
B3gnt6	0.2339364754	0.9739935838	-0.1049014074	0.9999961724	0.9745143796	0.2277947984	0.8859675278	0.3233723013	-0.3388378828	0.9842729744	0.7405779042	0.5185920504	0.6520310524	0.6617825979
B3gnt7	0.0703439188	0.9935856556	0.2834625833	0.5137100427	-0.2806504259	0.5250877637	-0.5211461667	0.030696712	0.2131186645	0.7974878566	-0.3509943447	0.2630432895	-0.5914900855	0.0077862235
B3gnt8	0.1749083472	0.9839522086	-0.0935898935	0.9999920786	-1.0606423472	0.0454011688	-1.2371488287	0.0128001266	-0.2684982407	0.9864640608	-1.2355506944	0.0101867951	-1.4120571759	0.0023049162
B3gntl1	0.103829797	0.9766229857	-0.0679968519	0.9999395702	0.6369298148	0.0253581761	0.6261475463	0.0292452565	-0.1718266489	0.9692590241	0.5331000178	0.0787027186	0.5223177493	0.0893368525
B4galnt1	1.0797423707	0.0032330395	-0.9474450741	0.2311607409	0.9027326111	0.278197205	0.4873678194	0.8750465069	-2.0271874448	0.000175985	-0.1770097596	0.9997769561	-0.5923745513	0.7325526532
B4galnt2	0.337414672	0.1731863941	-0.030354338	0.9999999546	0.5459434398	0.1475902091	0.6593135787	0.0480175947	-0.36776901	0.546681634	0.2085287678	0.95334733	0.3218989067	0.6924357449
B4galnt3	-0.4845110855	0.1473640482	-0.3810901667	0.8274052402	0.6155534444	0.3409822159	1.0147158981	0.0215657859	0.1034209188	0.9999550203	1.1000645299	0.0080058976	1.4992269836	0.0001283042
B4galnt4	0.2064118221	0.9779944849	0.4735791458	0.8500541428	0.5313309977	0.7658988396	0.529315581	0.7691063065	0.2671673237	0.9935180241	0.3249191756	0.9782953437	0.3229037589	0.9790801593
B4galt1	0.5322709899	0.0047521636	0.731812831	0.0173375038	0.8688435718	0.0029822971	0.3768923218	0.4996317807	0.1995418412	0.9584666487	0.3365725819	0.6217421505	-0.1553786681	0.9904737422
B4galt2	0.1636291026	0.8330482694	-0.1797881019	0.9698775173	0.3804874074	0.4442288944	0.0659460417	0.999968726	-0.3434172044	0.5551434144	0.2168583048	0.9219075528	-0.0976830609	0.9994723131
B4galt3	0.0925355887	0.9459459772	-0.2383493704	0.6056735962	0.6957907222	0.0004654564	0.6524696574	0.0011356308	-0.330884959	0.231253767	0.6032551335	0.0021981071	0.5599340687	0.0052717781
B4galt4	0.0405224882	0.9997898199	-0.5008445417	0.0259389171	0.0714127269	0.9995014682	0.0898714306	0.99750889	-0.5413670299	0.0103814146	0.0308902386	0.9999992285	0.0493489423	0.9999708388
B4galt5	0.5026350983	0.0378854918	-0.678117213	0.1004863898	0.7210151944	0.069358752	0.2124213981	0.9758356873	-1.1807523113	0.0003011159	0.2183800962	0.9729305793	-0.2902137001	0.8830426084
B4galt6	0.9743626966	0.0003589139	-0.7084622731	0.2561849758	0.9183843704	0.0695838041	0.3676400185	0.8842824203	-1.6828249697	4.49E-05	-0.0559783262	0.9999997577	-0.6067226781	0.4125908657
B4galt7	0.3139570807	0.0930253611	-0.1587824421	0.9688981983	0.6002142708	0.0225366826	0.4747726042	0.1129751473	-0.4727395228	0.1043288977	0.2862571902	0.6142329926	0.1608155235	0.9679805167
B9d1	0.0447712724	0.9966896568	-0.0365960139	0.9999697048	0.055766625	0.9993173535	-0.0376411991	0.9999624682	-0.0813672863	0.99178209	0.0109953526	0.9999999978	-0.0824124715	0.9910915079
B9d2	0.4965356645	0.0019896796	-0.043675963	0.9999970882	1.0217618148	3.45E-05	0.6083384352	0.0251715835	-0.5402116275	0.0525157673	0.5252261503	0.0637119597	0.1118027707	0.997189327
Baalc	-0.3452712131	0.145463373	-0.3429968542	0.6153933766	-0.2217406505	0.9293643478	-0.1800680579	0.9768465137	0.002274359	1	0.1235305627	0.9980284719	0.1652031553	0.9868242338
Baat	-0.0873240096	0.9507830948	0.139893412	0.9444438064	-0.2503131157	0.5059778297	-0.1485247593	0.9250587171	0.2272174217	0.6097624235	-0.1629891061	0.8862759006	-0.0612007496	0.9997498711
Bace1	-0.110022984	0.6993618563	0.1092337824	0.9579203369	-0.1346439954	0.8826707072	-0.1640455694	0.7441274295	0.2192567664	0.4247274392	-0.0246210114	0.9999989525	-0.0540225855	0.999584129
Bace2	0.1919482083	0.9432875852	-0.3298923935	0.9101616594	0.5856808009	0.4029628286	0.2087785787	0.9931221546	-0.5218406019	0.5280693805	0.3937325926	0.8091972021	0.0168303704	1
Bach1	0.5888477468	0.0022494501	0.0779444491	0.9999378913	0.3341221343	0.6725370279	-0.0206614306	0.9999999981	-0.5109032977	0.2007964105	-0.2547256125	0.8836396866	-0.6095091774	0.0782204884
Bach2	0.2467152927	0.4125509569	-0.4976079676	0.1613907992	-0.5829463935	0.066626995	-0.5487369028	0.0965839852	-0.7443232603	0.0070277533	-0.8296616863	0.0020209537	-0.7954521955	0.0033740896
Bad	0.0396608873	0.9999791774	0.4563900486	0.2410531211	-0.2258044884	0.8998398478	-0.1436106458	0.9917669871	0.4167291613	0.3214506087	-0.2654653757	0.8028815755	-0.1832715331	0.9665082816
Bag1	-0.5685898109	0.0692442436	0.4668841065	0.677242994	-1.138561912	0.0094733329	-0.9960110324	0.0311485685	1.0354739174	0.0184316883	-0.5699721011	0.4480083554	-0.4274212215	0.7591227583
Bag2	-0.3174349439	0.1410345935	-0.0584076968	0.9999828968	0.0459257292	0.9999973339	0.0112895255	1	0.2590272472	0.7946918451	0.3633606731	0.4387054992	0.3287244694	0.5567330082
Bag3	-0.4456038739	0.2554253795	-0.6312188241	0.3597696797	0.6679634907	0.2988546565	0.8955389537	0.0736054371	-0.1856149501	0.9976830461	1.1135673647	0.0108395166	1.3411428276	0.0012746671
Bag4	-0.3096459637	0.003540445	-0.3368198935	0.0819342305	-0.2922803333	0.1743475355	-0.2107565139	0.5154416881	-0.0271739298	0.9999982167	0.0173656303	0.9999999476	0.0988894498	0.980682499
Bag5	-0.2203571132	0.3863173722	0.3351643611	0.4185388685	-0.3033045278	0.5330267511	-0.4902472593	0.0841184076	0.5555214744	0.0301350298	-0.0829474145	0.9995238361	-0.269890146	0.657131659
Bahcc1	0.4024862105	0.0417188723	0.0279882083	0.9999999601	0.9177664491	0.0008699577	0.6472449676	0.0341294498	-0.3744980021	0.4489187957	0.5152802386	0.1303152645	0.2447587571	0.861086839
Bahd1	0.1065516378	0.558793161	0.1825709398	0.4551501319	-0.0698399861	0.9919414569	-0.161920912	0.5913468323	0.076019302	0.9871002113	-0.1763916239	0.4863551168	-0.2684725499	0.0878097143
Bai1	0.0964244498	0.9562307959	0.2223692361	0.7542226917	0.0622484954	0.9998734334	0.0355654398	0.9999982535	0.1259447863	0.9850927944	-0.0341759544	0.9999988478	-0.06085901	0.9999024894
Bai2	-0.1990091998	0.8974769697	0.2735427731	0.9454526107	-0.8212430602	0.0582132817	-0.6138655139	0.2603676281	0.4725519729	0.5434557868	-0.6222338604	0.2337545748	-0.4148563141	0.6866202537
Bai3	0.0833574177	0.9981227717	-0.010621838	1	0.3985321435	0.5294191295	0.2344829769	0.9350437321	-0.0939792557	0.9998353805	0.3151747258	0.7673256533	0.1511255591	0.9953000602
Baiap2	0.7174799049	0.0014714975	-0.4505999028	0.526573085	1.4082593565	5.22E-05	0.9081950278	0.0155107973	-1.1680798077	0.0006018903	0.6907794516	0.0992840964	0.1907151229	0.9903057603
Baiap2l1	-0.6531458408	0.4166640432	-0.718685912	0.7830118749	-1.0139310509	0.4257914119	0.5410204769	0.9374035346	-0.0655400712	0.9999999858	-0.3607852101	0.9943990735	1.1941663177	0.2366917215
Baiap2l2	0.1061804509	0.9955358071	-0.0984507083	0.9998899619	0.2278040602	0.9693643149	0.5033835046	0.3914762899	-0.2046311592	0.9843453401	0.1216236093	0.9995245954	0.3972030538	0.6534396658
Baiap3	0.2429658248	0.8562504668	-0.5861211944	0.4437904447	0.5776278333	0.4605530509	0.6580278796	0.3147420059	-0.8290870192	0.1042580325	0.3346620085	0.9210619527	0.4150620548	0.7967393549
Bak1	0.5370750395	0.2163507403	-0.697306588	0.4109704236	1.3603291065	0.0079846499	1.0680127639	0.0602517852	-1.2343816275	0.0161243669	0.823254067	0.221929824	0.5309377244	0.7073331596
Bambi	0.0293402297	0.9999944498	-0.2966284491	0.5720395468	0.3784250231	0.298630862	0.6190646991	0.0162953783	-0.3259686788	0.4553670969	0.3490847934	0.3750113394	0.5897244694	0.0202618655
Banf1	-0.1275455395	0.9987010359	-1.2066672222	0.0289304592	-0.8263804167	0.2533071173	-0.6832132407	0.4600759136	-1.0791216827	0.0567508483	-0.6988348771	0.4239892564	-0.5556677012	0.6844010347
Banf2	0.1987368932	0.8341895074	-0.5715510556	0.2209074132	0.1336290833	0.9986849476	0.2533641759	0.9344055928	-0.7702879487	0.0349130751	-0.0651078098	0.9999943129	0.0546272828	0.9999985504
Bank1	0.8639883526	0.0488187525	-1.0113749167	0.2351260297	-1.1042750093	0.159930536	-1.3285672315	0.0552694518	-1.8753632692	0.0015341326	-1.9682633618	0.0008127528	-2.192555584	0.0001582788
Banp	0.0349266806	0.9984719358	-0.0241649861	0.9999964989	-0.0951178102	0.9527971542	-0.0016542917	1	-0.0590916667	0.9975800943	-0.1300444907	0.8040164675	-0.0365809722	0.9999240088
Bap1	-0.3343264712	0.251852771	-0.2678353565	0.8888872831	-0.8289900324	0.0141864792	-0.7036253565	0.0530461937	0.0664911147	0.9999897205	-0.4946635613	0.2957603913	-0.3692988853	0.6316384839
Bard1	0.1520057212	0.9589743761	-0.1428374306	0.998275523	-0.5541495602	0.277199167	-0.6177645139	0.1775905413	-0.2948431517	0.8841323878	-0.7061552813	0.0781895616	-0.769770235	0.0433223226
Barhl1	-0.1781270951	0.4418928543	-0.2283405602	0.6634442219	-0.424592088	0.0741981372	-0.626750375	0.0022121765	-0.0502134651	0.9999613561	-0.2464649929	0.5764308653	-0.4486232799	0.0443134363
Barhl2	-0.0265714006	0.9999346566	-0.4175911157	0.0123925366	-0.2878040324	0.1629420989	-0.0719156528	0.9966924955	-0.3910197151	0.0183585176	-0.2612326318	0.2339132007	-0.0453442521	0.9998861736
Barx1	0.1776913237	0.9067405735	-0.0147434306	1	0.3776438843	0.6898846331	0.478737125	0.428869871	-0.1924347543	0.988049179	0.1999525605	0.9848874886	0.3010458013	0.8686968075
Barx2	-0.2349772276	0.702485727	-0.2104115509	0.9767121473	0.6982532176	0.0831146026	0.8649378704	0.0170574299	0.0245656766	0.9999999975	0.9332304452	0.0063363226	1.0999150979	0.0008403989
Basp1	0.5535169712	0.0950401314	-0.5272345602	0.5747944694	0.6921296528	0.271917391	0.2622863657	0.978986766	-1.0807515313	0.0156806769	0.1386126816	0.9997272825	-0.2912306054	0.9635758221
Batf	0.589753016	0.054660183	-0.3794400787	0.8481923963	1.0111648287	0.0276913556	0.8547709861	0.0892445941	-0.9691930947	0.0324617773	0.4214118127	0.7719782914	0.2650179701	0.9755049877
Batf2	0.42305482	0.0946239556	0.0342165579	0.9999999509	0.6292005856	0.1253671988	0.7868032708	0.0290703109	-0.3888382621	0.6085783639	0.2061457657	0.9763152903	0.3637484509	0.6800280277
Batf3	0.0833294541	0.979884532	0.3690304352	0.2126914198	-0.0411789167	0.9999942475	0.0080105741	1	0.2857009811	0.4770157543	-0.1245083707	0.985505498	-0.07531888	0.9995072929
Bax	0.7774491768	0.0482903974	-0.5700002569	0.7342509332	1.6464694653	0.0028818401	1.2376251597	0.0428443238	-1.3474494338	0.0177831896	0.8690202885	0.2654531576	0.4601759829	0.8874158796
Baz1a	0.510451078	0.0213309613	-0.1526297269	0.9955643701	-0.0841810694	0.9999361316	-0.247334912	0.9267408032	-0.6630808048	0.0729003131	-0.5946321474	0.1373509658	-0.75778599	0.0274649436
Baz1b	0.0848120134	0.9798182198	0.5582213866	0.0171225443	-0.3098712523	0.4120667973	-0.3920600023	0.1756773751	0.4734093732	0.0534206764	-0.3946832657	0.1574026943	-0.4768720157	0.0507526695
Baz2a	0.1254067799	0.6968251681	0.3551154444	0.1063577645	0.1845041944	0.7534794214	0.3974194722	0.0528887582	0.2297086645	0.5212853439	0.0590974145	0.999685717	0.2720126923	0.3244212472
Baz2b	0.0996910983	0.0556328365	0.0257942269	0.9993037002	-0.0854214676	0.5977482055	-0.0386632731	0.989494073	-0.0738968714	0.7420391736	-0.1851125659	0.0113103114	-0.1383543714	0.1044227526
Bbc3	0.0756501036	0.9999464609	-0.662947375	0.3973371514	0.3413452407	0.9406694826	0.3214682037	0.9565884656	-0.7385974786	0.2672438264	0.2656951371	0.9860807641	0.2458181001	0.9914254071
Bbox1	-1.0608158109	5.32E-06	-0.217912125	0.9843014912	-0.3037671713	0.9067916421	0.2221614398	0.9823929349	0.8429036859	0.0402974078	0.7570486396	0.0840629059	1.2829772507	0.0003968833
Bbs1	-0.1821801752	0.2235719999	-0.0372492315	0.9999823167	-0.3076218241	0.1594668819	-0.3217748796	0.1273686191	0.1449309437	0.8788062593	-0.1254416489	0.939526113	-0.1395947044	0.8979226679
Bbs10	-0.0035130059	1	0.084263294	0.9900985846	-0.3912540671	0.0203538126	-0.471739669	0.0030790958	0.0877762999	0.9879572262	-0.3877410613	0.017943485	-0.4682266631	0.0024453295
Bbs12	0.2048734936	0.4188842933	0.14953625	0.9682976629	0.1214504861	0.990751327	0.229986713	0.7682754784	-0.0553372436	0.9999674651	-0.0834230075	0.9993185496	0.0251132194	0.9999999316
Bbs2	-0.2644140566	0.0015041127	0.1132570972	0.8700803294	-0.4447032269	0.0005937137	-0.4025835046	0.0022169235	0.3776711538	0.0034285232	-0.1802891702	0.4239702692	-0.138169448	0.7206565179
Bbs4	-0.3507911645	0.0069563461	-0.0031161806	1	0.1158632176	0.9827058373	0.1774296991	0.8484951	0.347674984	0.1711429189	0.4666543821	0.0256971375	0.5282208636	0.0081064843
Bbs5	-0.2503559402	0.8326134779	0.6499890741	0.3203968383	-1.05208	0.0213051084	-1.1746551852	0.0076182602	0.9003450142	0.0593761973	-0.8017240598	0.1209239504	-0.924299245	0.0494160002
Bbs7	-0.2750142415	0.2679135326	0.3380915046	0.5356196926	-0.1595240972	0.9810939814	-0.067814375	0.9999482925	0.6131057461	0.0332300473	0.1154901442	0.9977538917	0.2071998665	0.9246294495
Bbs9	-0.2322251229	0.0842811252	0.2174065972	0.5714441751	-0.3868142824	0.0565032348	-0.3946614583	0.049320867	0.4496317201	0.0140310431	-0.1545891595	0.8698061734	-0.1624363355	0.8391225812
Bbx	0.0569819444	0.9536075465	0.1606582407	0.5376883944	0.2983856713	0.0332884325	0.1982946759	0.3012286932	0.1036762963	0.9040880979	0.2414037269	0.1176537754	0.1413127315	0.6735093633
Bcam	-0.6044808953	0.0008165449	0.0101297315	1	-0.1422406389	0.9937492685	0.2374148241	0.892041296	0.6146106268	0.0529413601	0.4622402564	0.2478665361	0.8418957194	0.0027451852
Bcan	0.2840218921	0.2071726189	-0.251676963	0.7944499534	0.1075743102	0.9981432725	0.2506101898	0.797738962	-0.5356988551	0.0696568615	-0.1764475819	0.9614305406	-0.0334117023	0.9999997523
Bcap29	-0.1005410096	0.9394333572	-0.0848899537	0.998620972	-0.5683694676	0.010936611	-0.3082937731	0.3827442314	0.0156510559	0.9999999972	-0.467828458	0.0465798895	-0.2077527635	0.793582088
Bcap31	-0.107978391	0.9235613294	0.1147240093	0.9913335187	-0.539604787	0.0218689723	-0.5687259444	0.0137916456	0.2227024003	0.7557906887	-0.431626396	0.0932448734	-0.4607475534	0.0615682628
Bcar1	0.2328084423	0.5920399167	-0.1085501065	0.9993428796	0.8090591528	0.0107250536	0.7418329028	0.0235839359	-0.3413585488	0.6582161148	0.5762507105	0.1158802018	0.5090244605	0.2133660568
Bcar3	0.3668077511	0.684287797	0.1279052546	0.9999597995	0.5458458565	0.7320302284	0.8426082176	0.2637901159	-0.2389024964	0.9966468793	0.1790381054	0.9995545795	0.4758004665	0.8409676075
Bcas1	-0.288854203	0.000231506	-0.0051985139	1	-0.2254030046	0.1688055062	-0.113025412	0.8476150849	0.2836556891	0.0369872738	0.0634511984	0.9935587535	0.175828791	0.4066492928
Bcas2	-0.0647539829	0.9820366946	0.1574995694	0.8347670871	-0.4688173519	0.0084136358	-0.3922714722	0.0399539129	0.2222535524	0.4985234944	-0.4040633689	0.0265008453	-0.3275174893	0.1126427291
Bcas3	-0.2579307863	0.3297049853	0.0473908519	0.9999965733	-0.6489306759	0.0242596821	-0.4691961389	0.1844046074	0.3053216382	0.6387248342	-0.3909998896	0.3525731975	-0.2112653526	0.9151821257
Bcat1	-0.2404921966	0.7592677792	0.0773219167	0.9999883689	-0.3902561389	0.7271081499	-0.7442401204	0.0948079091	0.3178141132	0.8786566405	-0.1497639423	0.9985858223	-0.5037479238	0.4435464452
Bcat2	-0.0294259124	0.9999998606	0.4749115093	0.5749514083	-0.6725886296	0.2008285048	-0.7924463611	0.0869013243	0.5043374217	0.4989697031	-0.6431627172	0.2281329152	-0.7630204487	0.0970223105
Bccip	-0.2884150331	0.7494750631	0.938832588	0.064610023	-0.239027412	0.9892029571	-0.1305568102	0.9998318066	1.2272476211	0.0051756206	0.0493876211	0.9999999172	0.1578582229	0.9993854273
Bcdin3d	-0.0161855972	0.9999994777	-0.1596264306	0.860555952	0.1584860694	0.8647392829	0.2381922269	0.4894100422	-0.1434408333	0.9156847442	0.1746716667	0.8004386516	0.2543778241	0.4033060003
Bche	-1.7502089188	6.13E-13	-0.5319627917	0.4062597071	-1.0470629769	0.0069779701	-0.6960550139	0.1460249347	1.2182461271	0.0007895282	0.703145942	0.1265957407	1.0541539049	0.0049485338
Bckdha	-0.2409370694	0.421215298	-0.1568766528	0.9837839724	0.0604850602	0.9999797993	0.3292134398	0.5758529219	0.0840604167	0.9997815362	0.3014221296	0.6671156421	0.5701505093	0.060617252
Bckdhb	0.1284932062	0.8580235184	-0.3273404583	0.3851035539	-0.130803375	0.984598735	-0.3848130509	0.2182384307	-0.4558336645	0.0841458128	-0.2592965812	0.6431481488	-0.5133062571	0.0370141297
Bckdk	-0.2087598259	0.8174117782	-0.2232477176	0.970631382	0.443675662	0.5215923529	0.8129357083	0.0332647484	-0.0144878917	1	0.6524354879	0.1225515086	1.0216955342	0.0027831832
Bcl10	0.5733190481	0.4974277011	-1.4117588009	0.0817936214	0.0528805972	0.9999999954	-0.5305664861	0.9235342562	-1.985077849	0.0034422916	-0.5204384509	0.932275829	-1.1038855342	0.2550788238
Bcl11a	0.1095407831	0.999921231	-0.1739276713	0.9999122055	-1.074192162	0.2263014279	-1.0293022546	0.2672774573	-0.2834684544	0.9973091294	-1.1837329452	0.1336931591	-1.1388430377	0.1627102657
Bcl11b	0.3401405267	0.4933253277	-0.8140236898	0.0948900084	0.4145702454	0.7534487885	0.6298825139	0.3046372796	-1.1541642165	0.0041766271	0.0744297187	0.9999960971	0.2897419872	0.9503573141
Bcl2	-0.0865415737	0.7125118388	-0.1486920278	0.6178534618	-0.4125732083	0.0010992547	-0.2354956852	0.143272037	-0.0621504541	0.9947187371	-0.3260316346	0.0120811703	-0.1489541115	0.6115544204
Bcl2a1a	1.0960006902	0.0021123406	-0.442431338	0.9118244047	0.1826170417	0.9996458814	-0.2270732361	0.9983394502	-1.5384320281	0.0056483466	-0.9133836485	0.2334588702	-1.3230739263	0.0243832309
Bcl2a1b	1.1289389188	0.0018987011	0.2425061481	0.9977461866	-0.6615451944	6.25E-01	-1.2783135278	0.044885631	-0.8864327707	0.2852010633	-1.7904841132	0.0011667439	-2.4072524466	8.33E-06
Bcl2a1c	0.3138806165	0.885549322	-0.132556125	0.9999773401	-0.5288110324	0.8430495145	-0.9201985324	0.2869665484	-0.4464367415	0.9286967264	-0.8426916489	0.3704471379	-1.2340791489	0.0595794285
Bcl2a1d	1.1123257051	6.06E-06	0.0992256944	0.9999542088	-0.2266783333	9.86E-01	-0.8515986111	0.063520194	-1.0131000107	0.0132608676	-1.3390040385	0.0004655126	-1.9639243162	3.06E-07
Bcl2l1	-0.3342297489	0.2443359786	0.6891068981	0.0576728564	-0.4922911111	0.3052269777	-0.394930787	0.5531061021	1.0233366471	0.0008460602	-0.1580613622	0.9941647242	-0.0607010381	0.9999945895
Bcl2l10	-0.0365534081	0.9998096407	-0.2724315741	0.3882954153	0.0987465278	0.9916973945	0.0513105093	0.999915142	-0.235878166	0.5463688321	0.1352999359	0.9503183624	0.0878639174	0.9963607521
Bcl2l11	0.7554207179	1.82E-11	0.143231375	0.9020215463	0.5877324167	7.75E-04	0.090505287	0.9923332589	-0.6121893429	0.0002717545	-0.1676883013	0.8096814605	-0.6649154309	7.19E-05
Bcl2l12	0.110112422	0.9981781536	-0.0153047361	1	0.3526691065	0.8825758528	0.3946535046	0.8125963758	-0.1254171581	0.9998280937	0.2425566845	0.9843111664	0.2845410826	0.9606236212
Bcl2l13	-0.4560389947	0.0640836252	-0.8853863843	0.0112817734	-0.8321845787	0.0200618967	-0.5704328657	0.2110001355	-0.4293473896	0.5081591998	-0.376145584	0.6576042753	-0.1143938711	0.9995602937
Bcl2l14	0.0509060256	0.998038262	0.2706282407	0.4005449113	-0.2638373611	0.4294798012	-0.2018007407	0.7198643606	0.2197222151	0.6313011707	-0.3147433868	0.2274602115	-0.2527067664	0.470146278
Bcl2l15	-0.2572168462	0.0492382773	-0.2504591111	0.4326370098	-0.1709691574	0.8161248804	-0.0154255	0.9999999897	0.006757735	1	0.0862476887	0.9956579277	0.2417913462	0.4640600911
Bcl2l2	-0.0650088328	0.970328149	0.1091832292	0.9563583293	0.1000490625	0.9730001398	0.3154036921	0.0967004628	0.174192062	0.6783871452	0.1650578953	0.7311464141	0.3804125249	0.0218397036
Bcl3	1.2249473349	8.82E-05	-0.7957101829	0.2839046788	1.1508358356	0.0395717809	0.0152813449	1	-2.0206575178	2.13E-05	-0.0741114993	0.9999992892	-1.20966599	0.0221899867
Bcl6	-0.8583521848	6.90E-05	-0.6299770139	0.1612680904	-0.5842555324	0.2250005007	-0.1787011806	0.9923336432	0.2283751709	0.9682970975	0.2740966524	0.9173302439	0.6796510043	0.0981302438
Bcl6b	0.259516242	0.5863044614	-0.4886613079	0.3759407957	-0.1843746412	0.9885807307	-0.2542176968	0.9312805774	-0.7481775499	0.0416751716	-0.4438908832	0.4769078775	-0.5137339387	0.3083890613
Bcl7a	-0.2774768558	0.5034177521	-0.1774930417	0.9906063474	-0.7922734583	0.0302293577	-0.3393301713	0.7581627987	0.0999838141	0.9998366423	-0.5147966026	0.2991125018	-0.0618533155	0.9999957894
Bcl7b	-0.1978945139	0.5755137874	-0.4414058333	0.1957505815	-0.4280278935	0.2230002734	-0.35976	0.4044989478	-0.2435113194	0.8050866922	-0.2301333796	0.8450404334	-0.1618654861	0.9734072576
Bcl7c	-0.132832563	0.9682527888	0.6655109769	0.0739596868	-0.6736907824	0.0684601415	-0.5298901343	0.2350832783	0.7983435399	0.0153776553	-0.5408582194	0.2027968145	-0.3970575712	0.5442527723
Bcl9	-0.0956886026	0.9975722896	0.0126840185	1	0.0291690648	0.9999999907	0.1262210093	0.9992601489	0.1083726211	0.9997750809	0.1248576674	0.99937027	0.2219096118	0.9728063395
Bcl9l	-0.4347954391	4.55E-07	-0.2819990787	0.0891075703	-0.3457905602	0.0205268352	-0.0215721343	0.9999988296	0.1527963604	0.6838356578	0.0890048789	0.9728481224	0.4132233048	0.002519093
Bclaf1	0.0462166544	0.9995091177	0.1397918681	0.9650221281	0.2801738588	0.4757628379	0.3286573773	0.2978595812	0.0935752137	0.9972490328	0.2339572044	0.6712604754	0.2824407229	0.4572687428
Bcmo1	0.174707297	0.3691782254	-0.0775666204	0.9981553066	-0.0819693981	0.9973147725	-0.1424434491	0.9286661891	-0.2522739174	0.4511743086	-0.2566766952	0.4306812761	-0.3171507461	0.2039809241
Bco2	0.321937437	0.0944545425	0.1871017639	0.9359556552	0.3369756296	0.4662719988	-0.0016665926	1	-0.1348356731	0.9905189812	0.0150381927	0.9999999994	-0.3236040296	0.5049867594
Bcor	-0.0393919209	0.9998167039	0.1223512361	0.981140532	0.2490098472	0.5816014422	0.4676760972	0.0412547305	0.1617431571	0.9179757379	0.2884017682	0.4035605039	0.5070680182	0.0176765815
Bcorl1	-0.2333653173	0.2481619761	-0.1992150787	0.8512982825	-0.1784108194	0.9087580819	-0.0570199398	0.9999438253	0.0341502386	0.9999990271	0.0549544979	0.9999614164	0.1763453775	0.9156017239
Bcr	0.2054982297	0.875628253	0.038561588	0.9999999536	1.0111814028	0.0095619295	0.7131600139	0.1264825784	-0.1669366417	0.9972068795	0.8056831731	0.0532859948	0.5076617842	0.4457320745
Bcs1l	-0.1001100235	0.8155511406	-0.1147273241	0.9565155311	-0.3395274167	0.0840747248	-0.4338209352	0.0130745379	-0.0146173006	0.9999999879	-0.2394173932	0.3721728676	-0.3337109117	0.0829877968
Bdh1	0.3326653152	0.1393969019	-0.3731140509	0.4692504832	-0.030221088	0.99999993	0.1581032639	0.9859341427	-0.7057793661	0.0139608096	-0.3628864031	0.4930119456	-0.1745620513	0.9759494305
Bdh2	-0.7942789733	7.84E-06	0.2672597269	0.8267381771	-0.8011066157	0.0069338433	-0.8911140231	0.0020747479	1.0615387001	0.0001024041	-0.0068276425	1	-0.0968350499	0.9996113059
Bdkrb1	1.7885372051	1.41E-08	-0.1141579907	0.9999781052	1.6019571481	0.0015149595	0.0908998333	0.9999962161	-1.9026951959	7.01E-05	-0.186580057	0.9992359026	-1.6976373718	0.0004650068
Bdkrb2	0.0957430235	0.9998887907	0.0454746065	0.9999999897	0.9215151157	0.2016717595	1.0063061806	0.1331461097	-0.050268417	0.9999999794	0.8257720922	0.2949379586	0.9105631571	0.198847622
Bdnf	0.0242713707	0.9999993326	0.0484785787	0.9999955165	0.2243895509	0.8792976578	0.2740376991	0.7362832579	0.024207208	0.9999999829	0.2001181802	0.9311244857	0.2497663283	0.8129017921
Bdp1	0.1577884081	0.1446797087	0.2325028935	0.1919377917	0.1292075694	0.7953160389	0.0902818287	0.960912215	0.0747144854	0.987556232	-0.0285808387	0.999986798	-0.0675065794	0.9934448072
Becn1	-0.1975144882	0.9983133366	1.1758698796	0.3007422658	-1.3217720185	0.1896052326	-1.3798904444	0.1553425377	1.3733843679	0.1462891261	-1.1242575303	0.3365847219	-1.1823759562	0.2818841415
Begain	0.2548965556	0.6208611864	-0.4301515926	0.5373203956	0.4084475741	0.5951462134	0.3217933148	0.8159734835	-0.6850481481	0.0835981887	0.1535510185	0.9970011288	0.0668967593	0.9999933948
Bend3	0.1922194097	0.9804210312	-0.4542129282	0.844097503	1.2920452662	0.0149427005	1.0423437153	0.0767174339	-0.646432338	0.5053267199	1.0998258565	0.0464298704	0.8501243056	0.2046037866
Bend4	0.5437087297	0.0490122332	-0.8103496944	0.0680403091	0.7867999815	0.0818734742	0.313796463	0.8988427073	-1.3540584241	0.0002087822	0.2430912518	0.9739493944	-0.2299122667	0.9812008721
Bend5	0.1946607025	0.0797586841	0.0934729051	0.9731510722	0.2010637153	0.4490168584	-0.0192668866	0.9999996962	-0.1011877974	0.9599412291	0.0064030128	1	-0.213927589	0.366886577
Bend6	-0.0694138889	0.9999685869	-0.771566412	0.2230403989	0.0115631713	1	-0.4398802083	0.8027295678	-0.7021525231	0.3040716328	0.0809770602	0.9999970456	-0.3704663194	0.9066423908
Bend7	-0.5578244396	0.0011434349	-0.7097901875	0.0122099784	-0.4669235208	0.1998930093	-0.0683024097	0.9999489018	-0.1519657479	0.9872939173	0.0909009188	0.9996113936	0.4895220299	0.1485422203
Best1	0.4920324776	0.0159105587	-0.233338662	0.9224236584	0.0468594398	1.00E+00	-0.6292860231	0.0740599949	-0.7253711396	0.0219611606	-0.4451730377	0.3447202754	-1.1213185007	9.28E-05
Best2	0.199158735	0.8681008645	-0.1514917083	0.9978909221	0.5748081991	0.270011851	0.6405104213	0.172198286	-0.3506504434	0.7887880334	0.375649464	0.7287371399	0.4413516863	0.5576956494
Best3	-0.8629389498	0.2363200219	-1.1667687361	0.3895496873	0.3259620509	0.9985377995	1.408557838	0.1982424758	-0.3038297863	0.9991761699	1.1889010007	0.3566519863	2.2714967877	0.0051135299
Bet1	-0.301438313	0.9448406007	0.3962376806	0.9788132248	-1.211971625	0.1427038796	-1.3923186157	0.0643965959	0.6976759936	0.7094016685	-0.910533312	0.4100533559	-1.0908803027	0.2161512045
Bet1l	-0.1667992863	0.632817768	0.3125611019	0.4301521276	-0.3780906111	0.228399898	-0.5257836667	0.0347790144	0.4793603882	0.0580661368	-0.2112913248	0.8226390921	-0.3589843803	0.2655424828
Bet3l	-0.1073230379	0.6165448057	-0.0643503171	0.9967922604	-0.3258394375	0.0409697977	-0.3641289745	0.0166591126	0.0429727208	0.9998313914	-0.2185163996	0.3079643306	-0.2568059366	0.1559072204
Bex1	-0.790529672	0.0002107694	-0.7213249444	0.0690598166	-0.4737033704	0.4286095443	-0.1970786944	0.9844144927	0.0692047276	0.9999915214	0.3168263016	0.8292317036	0.5934509776	0.1826931297
Bex2	0.1672607051	0.8609548287	-0.3752535417	0.5360043587	0.7443061343	0.0191488727	0.5550352083	0.1393909633	-0.5425142468	0.1434591432	0.5770454291	0.1023482157	0.3877745032	0.4902742717
Bex4	0.1108837735	0.9905278023	-0.0421876528	0.9999997185	0.3301725324	0.7610754836	0.4045878102	0.5565378678	-0.1530714263	0.9960497784	0.2192887589	0.9640946523	0.2937040367	0.8492681895
Bex6	0.1570031394	0.954991236	-0.1788260023	0.9930449826	0.3491201551	0.7802489706	0.3972031181	0.6616215427	-0.3358291417	0.8110733044	0.1921170157	0.9897023337	0.2401999786	0.9616248428
Bfar	0.159618062	0.736671942	-0.05260275	0.9999828633	0.3912384537	0.2545316755	0.3220381065	0.4665826594	-0.212220812	0.8603982478	0.2316203917	0.8000921768	0.1624200445	0.9627429566
Bfsp1	-0.0986577372	0.6341586134	0.1560662176	0.6226408023	-0.1501966065	0.6627130452	-0.2777954954	0.0765124159	0.2547239548	0.1139475413	-0.0515388693	0.9989724066	-0.1791377582	0.4585939654
Bfsp2	0.3043511709	0.0244084813	-0.4374183519	0.0469965657	0.2517512315	0.5148580969	0.4043437315	0.0793547038	-0.7417695228	6.41E-05	-0.0525999395	0.9999266692	0.0999925605	0.9930931551
Bglap	-0.4593008643	0.652877475	-0.1146960139	0.9999960724	-1.547717125	0.0236775674	-1.5410641157	0.0246572796	0.3446048504	0.9897176857	-1.0884162607	0.192243083	-1.0817632514	0.1976549639
Bglap-rs1	0.1769326378	0.9996377361	0.176255412	0.9999877719	0.8428272639	0.7686817955	1.1416803657	0.452273446	-0.0006772258	1	0.6658946261	0.91555471	0.9647477279	0.6371186663
Bgn	0.1733540673	0.9765466671	0.101508875	0.9999740075	-0.3461054769	0.9152781778	-1.033049412	0.0319771837	-0.0718451923	0.9999983767	-0.5194595442	0.6026987067	-1.2064034793	0.0060817309
Bhlha15	0.0916796816	0.9060984848	-0.2225886019	0.5464334949	0.0589111667	0.9996242114	0.2475094537	0.424848235	-0.3142682835	0.1689255331	-0.032768515	0.9999959463	0.1558297721	0.8659536859
Bhlha9	0.308188625	0.9967819078	-0.9730362824	0.8420360434	1.2759362176	0.6013264579	1.6157345046	0.334729569	-1.2812249074	0.5917673329	0.9677475926	0.8470182913	1.3075458796	0.5685979415
Bhlhb9	-0.0344121229	0.9999990204	0.6260121898	0.1843273829	-0.0949297083	0.9999231121	0.0623628843	0.9999969184	0.6604243127	0.1307476067	-0.0605175855	0.9999978007	0.0967750071	0.9999191049
Bhlhe22	0.1935396816	0.1040081948	0.0941275093	0.9776935097	0.2388684815	0.3014566972	0.0605792222	0.9986911629	-0.0994121724	0.9708448749	0.0453287999	0.9998518912	-0.1329604594	0.872440303
Bhlhe23	0.2270972788	0.8022238782	-0.7125275787	0.1182449891	1.0287245046	0.0070021022	0.8350138102	0.0437782644	-0.9396248575	0.0134633258	0.8016272258	0.050205467	0.6079165313	0.2324993833
Bhlhe40	0.3327375983	0.8096748973	-0.0158501296	1	1.4377083426	0.0123736095	1.1206394537	0.083646221	-0.3485877279	0.9734210872	1.1049707443	0.0807607539	0.7879018554	0.37429836
Bhlhe41	-0.4496596752	0.0144263467	0.4133234907	0.327933599	-0.56740975	0.0752254376	-0.5480116481	0.0929527837	0.862983166	0.0010689293	-0.1177500748	0.9977227949	-0.0983519729	0.9993552426
Bhmt	0.1048033515	0.8387107099	0.1867447546	0.7377032953	0.0013369769	1	0.0637307269	0.9993831879	0.0819414031	0.9967298217	-0.1034663746	0.9853838085	-0.0410726246	0.9999785387
Bhmt2	0.1489063376	0.2213817653	0.1342719769	0.7931886246	0.1139812361	0.8953134891	0.1153429491	0.8895644024	-0.0146343608	0.9999999473	-0.0349251015	0.9999535307	-0.0335633885	0.9999656357
Bicc1	0.3543753355	0.9804810344	-0.4567543796	0.9941091402	2.0315421019	0.0534070185	1.9572070093	0.0685726567	-0.8111297151	0.865574954	1.6771667664	0.1488593311	1.6028316738	0.1853620773
Bicd1	-0.2862046378	0.5473878672	-0.141962875	0.9986524694	0.0808710602	0.9999785103	0.4094426343	0.6452716813	0.1442417628	0.998608278	0.367075698	0.7499147238	0.6956472721	0.1023969028
Bicd2	-0.3306469103	0.0554061254	-0.0562226759	0.9999685917	-0.9303761019	6.56E-05	-1.1379506852	2.23E-06	0.2744242343	0.6275407567	-0.5997291916	0.0140797768	-0.8073037749	0.000386782
Bid	0.8484546464	2.34E-08	-0.302010838	0.5556653675	0.544943375	0.0464554221	0.1571865231	0.9700197683	-1.1504654843	5.59E-07	-0.3035112714	0.5434804985	-0.6912681232	0.0042518999
Bik	0.2537798146	0.6723716086	-0.0550647153	0.9999988691	0.4354176458	0.5743727444	0.6221787106	0.1927570731	-0.3088445299	0.8727073071	0.1816378312	0.9932508945	0.368398896	0.7430111657
Bin1	-1.0612042735	0.0007558258	-0.6906659259	0.4298806863	-0.2624387037	0.9911250518	0.2612711111	0.9913698787	0.3705383476	0.93861569	0.7987655698	0.2582411691	1.3224753846	0.0088957157
Bin3	0.3126684327	0.3603081978	-0.2942884583	0.8573512527	0.183078625	0.9881722615	0.0723889028	0.9999835413	-0.606956891	0.1426289055	-0.1295898077	0.998882367	-0.2402795299	0.9465883183
Birc2	0.6585076581	9.13E-06	0.4453773287	0.1445142792	0.1333776528	0.9876357268	-0.1335412824	0.9875429247	-0.2131303294	0.8581849109	-0.5251300053	0.047326985	-0.7920489405	0.000624684
Birc3	1.5708167874	2.68E-14	0.3096564028	0.7814794563	0.9439743194	2.93E-03	0.0351868194	0.9999999082	-1.2611603846	2.11E-05	-0.6268424679	0.086199556	-1.5356299679	3.68E-07
Birc5	0.4858627618	0.5783495394	-0.5241634491	0.8878989639	-0.236265625	0.9990338703	-0.2194311343	0.999428311	-1.0100262108	0.2499553888	-0.7221283868	0.6303566881	-0.705293896	0.6557406756
Birc6	-0.2514422917	0.9852265881	0.8109840509	0.612739295	-1.1885552083	0.2010229666	-1.2854330324	0.1393400997	1.0624263426	0.2968666002	-0.9371129167	0.4397607233	-1.0339907407	0.3263602425
Birc7	0.4459729359	0.4027254466	0.0602368889	0.9999998167	1.0521126759	0.0636209403	1.0521480463	0.0637429441	-0.385736047	0.9197098438	0.60613974	0.5575304056	0.6061751104	0.557492034
Bivm	-0.0325845705	0.9999994566	-0.0976847593	0.9999182684	-0.5906321667	0.2555629008	-0.4818655463	0.4780157656	-0.0651001887	0.9999966897	-0.5580475962	0.3006192248	-0.4492809758	0.5515985018
Blcap	-0.106340141	0.9980412358	0.7377587176	0.1444162148	-0.4071303102	0.7513777448	-0.4685236435	0.6133896144	0.8440988586	0.0584753456	-0.3007901692	0.9329914202	-0.3621835025	0.8419018919
Blk	0.8633495	0.0012293106	-0.2163664259	0.9922637203	-0.1372330463	0.9996597112	-0.4151571667	0.7807566116	-1.0797159259	0.0121062349	-1.0005825463	0.0241941154	-1.2785066667	0.0018528675
Blm	0.1757364402	0.5167700832	-0.0001014907	1	0.540975963	0.0177488422	0.6430041574	0.0030291568	-0.1758379309	0.8998671192	0.3652395228	0.1986241777	0.4672677172	0.048005453
Blmh	-0.0113292511	1	0.9658409306	0.0782593844	0.1795902361	0.9989000827	0.2412382917	0.9920673454	0.9771701816	0.0638565485	0.1909194872	0.9984417675	0.2525675427	0.9900268975
Blnk	0.8091636608	0.0001629813	-0.6570753171	0.1245060193	-0.0535331412	1.00E+00	-1.072816706	0.0019278158	-1.4662389779	6.42E-06	-0.862696802	0.0154157998	-1.8819803668	2.50E-08
Bloc1s1	-0.3776077607	0.6567582784	-0.7857775648	0.3384088247	-0.8631483519	0.2420867277	-0.7216194167	0.4338817353	-0.4081698041	0.9213798629	-0.4855405912	0.8282944939	-0.344011656	0.9680937924
Bloc1s2	0.0732130406	0.9999540655	0.2064306296	0.9968176008	-0.5115916852	0.6717286447	-0.2324949722	0.9930727831	0.133217589	0.9998703727	-0.5848047258	0.5193047025	-0.3057080128	0.9660000974
Bloc1s3	0.1726508584	0.7028976048	-0.5275097755	0.0700773369	-0.1037703773	0.9981630271	0.0107128634	1	-0.7001606339	0.0050226771	-0.2764212358	0.6781517429	-0.161937995	0.9710567386
Blvra	0.3168730192	0.8924109213	1.2261662778	0.0820792867	-0.5658135833	0.8126350713	-0.5895929352	0.7811252293	0.9092932585	0.3113126001	-0.8826866026	0.344160532	-0.9064659544	0.3146523886
Blvrb	0.2846039936	0.8033632294	-0.9036771852	0.1117293762	0.0116165185	1	-0.1242796389	0.999921461	-1.1882811788	0.0125251548	-0.2729874751	0.9833628054	-0.4088836325	0.862395473
Blzf1	-0.3510011592	0.7337698253	-0.0482659028	0.9999999814	-0.7109315972	0.4584428531	-0.6787628935	0.5115955831	0.3027352564	0.985460618	-0.359930438	0.9604255004	-0.3277617343	0.9766778204
Bmf	0.1690361923	0.9909594022	0.2168965787	0.9975298041	-0.917449162	0.1538320859	-1.1210562917	0.0469073572	0.0478603864	0.999999977	-1.0864853543	0.0502572885	-1.290092484	0.0119641848
Bmi1	-0.434816063	0.9759017633	1.4565471991	0.4764942782	-1.8440215046	0.2236060836	-1.694963912	0.3068993982	1.8913632621	0.1877396855	-1.4092054416	0.5066559921	-1.260147849	0.6343658365
Bmp1	0.4100667318	0.0019340459	-0.021162588	0.9999999553	0.6998437083	0.0006353593	0.2217389861	0.7079663307	-0.4312293198	0.0653011894	0.2897769765	0.4048576981	-0.1883277457	0.8410152443
Bmp10	0.255367641	0.8254331247	-0.2547539954	0.9815601781	0.7782397083	0.1612394169	0.9368653102	0.0556894913	-0.5101216364	0.5988123864	0.5228720673	0.5707483526	0.6814976692	0.267462951
Bmp15	-0.1651457147	0.2976715539	-0.2063717778	0.5501511931	-0.2920570324	0.1826997108	-0.3826257361	0.0368323499	-0.041226063	0.9999586847	-0.1269113177	0.9280429527	-0.2174800214	0.4818598243
Bmp2	0.4209144306	0.6644521428	-0.0663120741	0.9999999032	-0.4903961019	0.8897662823	-0.8984020278	0.3191134652	-0.4872265046	0.8948642102	-0.9113105324	0.2910852726	-1.3193164583	0.038630225
Bmp2k	0.5214212158	0.0025455208	-0.2800889213	0.7345285314	0.6865479769	0.0159520952	0.467474875	0.1942092181	-0.8015101371	0.0023290325	0.165126761	0.9783671151	-0.0539463408	0.9999920545
Bmp3	0.36385211	0.7998098935	-0.1655229167	0.9998895563	1.231522963	0.0746884851	1.4469464815	0.023182332	-0.5293750267	0.8517252489	0.8676708529	0.3511626805	1.0830943714	0.1398714935
Bmp4	-0.6612301373	0.0230947153	-1.1339726551	0.0099471804	0.0132675301	1	0.5518106319	0.4971143941	-0.4727425178	0.6639820303	0.6744976674	0.2615024636	1.2130407692	0.0037461167
Bmp5	-0.9837034348	6.96E-13	-0.2198659722	0.7397064218	-0.7436374769	0.0003858708	-0.4010269907	0.1306426732	0.7638374626	0.0001540842	0.240065958	0.6516964095	0.5826764441	0.0061295009
Bmp6	-0.886348015	1.94E-08	-0.4288895	0.2167003489	-0.5043303333	0.097477679	-0.1104682037	0.9973615708	0.457458515	0.1498955901	0.3820176816	0.3197985975	0.7758798113	0.0016574124
Bmp7	0.1093714487	0.9999951009	-1.1393539074	0.5565454541	1.4942535463	0.2566972575	1.9526391944	0.0664506597	-1.2487253561	0.4421323801	1.3848820976	0.3228773522	1.8432677457	0.0842533249
Bmp8a	-0.0037211213	1	0.0647866458	0.9998776574	0.3725489606	0.2518171676	0.5793487292	0.0169167142	0.0685077671	0.9998310561	0.3762700819	0.2288002666	0.5830698504	0.012722422
Bmp8b	0.0965191709	0.7947165295	-0.3275870185	0.0703541541	0.3329077037	0.0634160997	0.1918734907	0.5626420864	-0.4241061895	0.0066407497	0.2363885328	0.3140586672	0.0953543198	0.9787923074
Bmper	0.0175550593	0.9999999962	1.0236588912	0.0065492082	0.5189551412	0.4036156902	-0.0691974282	0.9999945142	1.0061038319	0.0060843698	0.5014000819	0.4329835257	-0.0867524875	0.9999717629
Bmpr1a	-0.9577996934	0.0006597452	0.1115179954	0.9999530388	-1.5992918657	0.0002756908	-1.4913114491	0.0007569961	1.0693176887	0.0227182236	-0.6414921724	0.3751429894	-0.5335117557	0.5908377579
Bmpr1b	-0.7918731453	8.79E-06	0.0128175741	0.9999999999	-0.0906717315	0.9997419946	-0.4576308056	0.2809104194	0.8046907194	0.0051327842	0.7012014138	0.0202010317	0.3342423397	0.6263441362
Bmpr2	-0.2484007676	0.0404929417	0.0875003542	0.9923931108	-0.1282538588	0.9325712547	-0.0739547384	0.9974793749	0.3359011218	0.0935851895	0.1201469088	0.9533265972	0.1744460292	0.750488932
Bms1	-0.1959500171	0.9969843693	0.97788025	0.4003325358	-1.1058037778	0.268092807	-1.0711753519	0.300551896	1.1738302671	0.1982820295	-0.9098537607	0.474157968	-0.8752253348	0.5200345221
Bmx	-0.3706584391	0.0011190016	-0.0054990231	1	0.473139125	1.18E-02	0.9816340787	1.92E-07	0.365159416	0.0761905104	0.8437975641	7.62E-07	1.3522925178	3.64E-13
Bmyc	-0.2661775182	0.5337773736	-0.5097496389	0.3065977428	-0.7065975093	0.0621416099	-0.7567415602	0.0384834577	-0.2435721207	0.940000835	-0.4404199911	0.4607268487	-0.490564042	0.3355498746
Bnc1	0.0564714466	0.9999448611	-0.6810280139	0.1050688435	0.294495088	0.8798423741	0.2857081435	0.8951037001	-0.7374994605	0.0564728992	0.2380236414	0.9590842832	0.2292366969	0.9667607648
Bnc2	0.346388359	0.1057213869	-0.2133517639	0.9226365942	0.5130822176	0.1414974442	-0.4209368333	0.3208840354	-0.5597401229	0.0779451176	0.1666938586	0.9803586096	-0.7673251923	0.0053119576
Bnip1	0.0010692607	1	-0.8062590833	0.0230798415	0.0401186019	0.9999998235	0.149255963	0.9966248882	-0.807328344	0.0187175035	0.0390493412	0.9999998717	0.1481867023	0.9970056927
Bnip2	0.1767154893	0.9527558923	0.7444050833	0.131010457	0.0540465648	0.99999955	-0.2318206111	0.9824266823	0.567689594	0.3731735091	-0.1226689245	0.9997799101	-0.4085361004	0.7386970871
Bnip3	-0.9710991827	4.70E-05	-0.4543575231	0.6109207115	-1.262053125	0.0009945059	-0.7676322454	0.0978887275	0.5167416595	0.4566209845	-0.2909539423	0.9330750509	0.2034669373	0.9914175205
Bnip3l	-0.1216253216	0.9904572926	-0.7868993565	0.0523200848	-0.6819321806	0.1248838675	-0.5930495417	0.2375061662	-0.6652740349	0.1297137459	-0.560306859	0.2807189484	-0.4714242201	0.4777256887
Bnipl	0.214415328	0.970108452	-0.5506333009	0.720397229	0.7353925787	0.4058789454	1.0163693843	0.1094391657	-0.7650486289	0.3495703868	0.5209772507	0.7692158094	0.8019540563	0.2975582187
Boc	-0.9668393675	1.11E-07	-0.1370894352	0.9958544329	0.1130436667	9.99E-01	0.3432044537	0.6197307575	0.8297499323	0.0043793686	1.0798830342	0.0001105638	1.3100438212	2.79E-06
Bod1	-1.0232031154	0.0004777938	0.1520863611	0.9996611091	-1.3510741019	0.0044865072	-0.8211931296	0.1837825685	1.1752894765	0.0144539102	-0.3278709865	0.9538646092	0.2020099858	0.9976783401
Bod1l	0.3853565823	0.9317482079	-0.4539961528	0.9857867446	1.5760963935	0.1041211987	1.6433088472	0.0816489886	-0.839352735	0.7271297606	1.1907398113	0.3355385958	1.257952265	0.2761990067
Bok	0.1133836197	0.9973438556	0.1192112639	0.9998431068	0.2648748981	0.9681141618	0.2491755926	0.9774452705	0.0058276442	1	0.1514912785	0.9991800324	0.1357919729	0.9996268358
Bola1	-0.2481617575	0.9551194215	0.2325190972	0.9981022203	-0.9013415046	0.2640617647	-0.795310625	0.3981745725	0.4806808547	0.87582174	-0.6531797472	0.616432463	-0.5471488675	0.7879769071
Bola2	0.3025981261	0.0473870634	0.3277775278	0.3084945708	0.3155859537	0.3492731434	0.0793406759	0.9990992888	0.0251794017	0.9999998708	0.0129878276	0.9999999993	-0.2232574501	0.7250496703
Bola3	-0.5088517105	1.83E-05	-0.4169391713	0.057535143	-0.3956605139	0.0806325558	-0.040318662	0.9999876644	0.0919125392	0.9954911272	0.1131911966	0.9831835341	0.4685330484	0.0196647757
Boll	0.0254184637	0.9999990775	-0.0090987407	1	-0.1894046667	0.9477382188	-0.1395298056	0.9910075945	-0.0345172044	0.9999997277	-0.2148231303	0.9049671265	-0.1649482692	0.9765429741
Bop1	0.0921923034	0.7039993673	-0.0355004352	0.9999270628	0.2030150741	0.3285814274	0.1624853056	0.5802548682	-0.1276927386	0.8088039325	0.1108227707	0.8959548266	0.0702930021	0.9917673535
Bpgm	-0.0539488681	0.9999976238	0.7184052523	0.3825573767	0.4868054375	0.7884504025	0.7559359005	0.3264469914	0.7723541204	0.2907654527	0.5407543056	0.6937995636	0.8098847685	0.2421730066
Bphl	0.0220134108	0.9999999841	-0.3737611227	0.7910957588	0.5765964699	0.337213165	0.5720154051	0.3458579453	-0.3957745335	0.7427524465	0.5545830591	0.3686467243	0.5500019943	0.3782012022
Bpi	0.1345612083	0.8321223341	-0.1459303194	0.9717900364	-0.2978343009	0.4993516711	-0.3440026343	0.3361606601	-0.2804915278	0.5614368845	-0.4323955093	0.1181844311	-0.4785638426	0.0637125625
Bpnt1	-0.3671643825	0.6474897727	0.3095426296	0.9774234763	-1.0656210278	0.0683567976	-1.2416688519	0.0221042957	0.6767070121	0.455994112	-0.6984566453	0.4185934923	-0.8745044694	0.183421455
Bptf	0.0296627276	0.9999423186	0.296714875	0.2466883555	0.0850004306	0.9956736368	0.1490037176	0.8956637514	0.2670521474	0.3440731074	0.055337703	0.9998049087	0.11934099	0.9673042488
Braf	0.267590727	0.2305080397	-0.0929161319	0.9991529528	0.7309588681	0.00418971	0.7819799329	0.0018909508	-0.360506859	0.3752353511	0.463368141	0.1339512343	0.5143892058	0.0727634386
Brap	0.1226292244	0.9751760968	0.1078568704	0.9994271919	0.3968035833	0.5102889779	0.5047667778	0.246777913	-0.014772354	0.9999999999	0.274174359	0.854667653	0.3821375534	0.5466217915
Brca1	0.5946745524	0.0003339296	0.1564755602	0.9819018703	0.4277144954	0.2622579073	0.181582713	0.9581313213	-0.4381989922	0.2254453658	-0.166960057	0.974810201	-0.4130918394	0.2845049141
Brca2	0.2362035112	0.7134968683	-0.1384862431	0.9985664682	0.8844159792	0.0161457452	0.931970331	0.009919515	-0.3746897543	0.6987390059	0.6482124679	0.1258489839	0.6957668198	0.0835932284
Brcc3	-0.1919404487	0.619003749	0.2898144444	0.6565743071	-0.3930971296	0.3169031151	-0.3529859259	0.436731355	0.4817548932	0.1231191104	-0.2011566809	0.9194382287	-0.1610454772	0.9755118482
Brd1	0.1385989957	0.8569439591	0.250300463	0.7514535308	-0.0181017593	0.9999999966	-0.1478522685	0.9794689278	0.1117014672	0.9967002645	-0.156700755	0.9725749343	-0.2864512642	0.6151545937
Brd2	-0.0609970919	0.9942257446	0.4463766296	0.0380206304	-0.1398324444	0.9459391444	-0.0606792037	0.9997521167	0.5073737215	0.0102037649	-0.0788353526	0.9985167124	0.0003178882	1
Brd3	-0.0233370625	0.999998133	0.5619452755	0.0172840944	0.4200268495	0.1301931913	0.623060831	0.0064292125	0.585282338	0.0093748178	0.443363912	0.0864158484	0.6463978935	0.0031768854
Brd4	0.2014971896	0.8549805461	-0.6424029421	0.1615208983	0.5864577986	0.2400506685	0.7440527523	0.0718784619	-0.8439001318	0.0242183157	0.384960609	0.6947134813	0.5425555627	0.3059771676
Brd7	0.0272288985	0.9999805324	0.2258665231	0.6103371281	0.121744162	0.9723576386	0.1959640231	0.7502949875	0.1986376246	0.7375574188	0.0945152635	0.9944315478	0.1687351246	0.8616420407
Brd8	0.1403876175	0.9893166297	0.6949685648	0.2071231226	0.90133	0.0486797415	0.9631268519	0.0297331917	0.5545809473	0.4337541974	0.7609423825	0.1234579798	0.8227392343	0.0781222048
Brd9	0.2961156234	0.3288437687	0.1688834653	0.9879877808	0.737066706	0.0263217563	0.749867169	0.022933787	-0.1272321581	0.9982431159	0.4409510826	0.3720253024	0.4537515456	0.3395197217
Brdt	-0.2927044466	0.392068849	0.1898365648	0.9815516591	-0.7654193611	0.028055213	-0.821262	0.0154363015	0.4825410114	0.3218941013	-0.4727149145	0.3447613561	-0.5285575534	0.2277878961
Bre	-0.342689313	0.8249456975	0.2495221435	0.9975044404	-1.2496998009	0.0575835308	-1.1525416528	0.0956892598	0.5922114566	0.7462690045	-0.9070104879	0.2752521099	-0.8098523397	0.4014014863
Brf1	0.417022766	0.9380505437	-0.0412929907	0.9999999999	1.538117287	0.1923845055	1.5135030741	0.2063585708	-0.4583157568	0.9922837709	1.121094521	0.520787637	1.096480308	0.5467819788
Brf2	-0.2528189594	0.1510991001	0.0498395556	0.9999739465	-0.2773635926	0.5132006657	-0.2593021111	0.5889822828	0.302658515	0.4023796752	-0.0245446332	0.9999999063	-0.0064831517	1
Bri3	0.0808499295	0.9943568041	-0.6570082222	0.0164649802	0.4978226111	0.117722559	0.5156353426	0.0968763917	-0.7378581517	0.0039048266	0.4169726816	0.2497625378	0.4347854131	0.2098151459
Bri3bp	0.717736859	0.0214266574	-0.262036713	0.9844649701	0.9362549537	0.0806286348	0.8606672222	0.1298085455	-0.9797735719	0.0523107332	0.2185180947	0.9953490174	0.1429303632	0.9997637635
Brip1	0.475629648	0.0439648479	-0.1299475208	0.9987066384	0.1654209514	0.9934739697	-0.1170613171	0.9993812159	-0.6055771688	0.1393936886	-0.3102086966	0.8194180044	-0.5926909651	0.1554336195
Brix1	-0.0408709712	0.999737621	0.0704915324	0.9994690841	-0.2300070324	0.6538963879	-0.3681237917	0.1608643428	0.1113625036	0.9891380665	-0.1891360613	0.8258266721	-0.3272528205	0.2516482043
Brms1	0.2854528675	0.4588053492	-0.4266247963	0.5115982772	0.3943996481	0.5997387783	0.1060555741	0.9997021314	-0.7120776638	0.0527778368	0.1089467806	0.9996681735	-0.1793972934	0.989895055
Brms1l	-0.0072882532	1	1.075345787	0.0057310116	-0.2536233796	0.9639717461	-0.3071941204	0.9048921021	1.0826340402	0.0040465112	-0.2463351264	0.9706038624	-0.2999058672	0.9169909646
Brp44	-0.7980433462	0.0783614293	-0.41201325	0.9592965709	-0.6709848704	0.6732280486	-0.2257027176	0.9990999754	0.3860300962	0.9727769962	0.1270584758	0.9999885717	0.5723406286	0.8130706873
Brp44l	-0.4249004722	0.5665214221	-1.6675837593	0.0021197601	-0.0027126481	1	0.1854758241	0.9995168251	-1.242683287	0.032512142	0.4221878241	0.9215620963	0.6103762963	0.6555795189
Brpf1	0.2706817708	0.0048000242	-0.0988257292	0.9628232871	0.220641169	0.3411028772	0.1743253356	0.6071116353	-0.3695075	0.0151007198	-0.0500406019	0.9995822921	-0.0963564352	0.9689758258
Brpf3	-0.1721292318	0.0581729429	-0.0252404907	0.9999904337	-0.0064266944	1.00E+00	0.3084443704	0.0208031504	0.1468887411	0.6047402218	0.1657025374	0.4645395343	0.4805736022	4.76E-05
Brs3	0.1317637425	0.8870882884	0.260176125	0.7201811883	0.4029235324	0.2480437194	0.4555482083	0.1442152799	0.1284123825	0.9919851339	0.2711597899	0.6779467865	0.3237844658	0.4779493515
Brsk1	0.0132237575	0.9999954517	0.1746480417	0.3007323242	0.0199483194	0.9999965821	0.0966997083	0.87319736	0.1614242842	0.3750863093	0.006724562	0.9999999994	0.0834759509	0.9381809785
Brsk2	-0.1463453462	0.2476726174	0.2295719259	0.2453505477	-0.2950075185	0.0684979221	-0.3863335833	0.0074216468	0.3759172721	0.0075115918	-0.1486621724	0.7134687448	-0.2399882372	0.1912260526
Brwd1	-0.098047891	0.9984274255	0.8496859213	0.0457228213	0.0817427269	0.9999847455	0.1975004583	0.9916250133	0.9477338123	0.0155691849	0.1797906179	0.9957244707	0.2955483494	0.9215624729
Brwd3	-0.0370134947	0.9999396896	0.2178976343	0.7931407837	-0.3715657454	0.2376141091	-0.4547295417	0.0882338105	0.2549111289	0.6463432765	-0.3345522507	0.3329509499	-0.417716047	0.1282582301
Bscl2	-0.2424987735	0.9879932586	-1.3578098241	0.1027215067	-0.6074338287	0.8584611062	-0.7857879722	0.6440531662	-1.1153110506	0.2447087896	-0.3649350552	0.9911250855	-0.5432891987	0.9161914468
Bsdc1	-0.2826074113	0.7429957337	0.5084997593	0.6039701482	-0.8647851481	0.090647278	-0.6237850556	0.3723477506	0.7911071706	0.1345410804	-0.5821777368	0.4411227195	-0.3411776442	0.9130768781
Bsg	0.0804992895	0.9999979496	-0.8727067824	0.6353492385	1.3336572917	0.1835021012	1.4303559028	0.1308472859	-0.9532060719	0.5313718281	1.2531580021	0.2253691742	1.3498566132	0.1607415353
Bsn	0.0356300443	0.9987957009	0.1853582245	0.5061876131	-0.2003311273	0.4170271097	-0.1902247847	0.4763703712	0.1497281802	0.7301384787	-0.2359611717	0.2292043723	-0.2258548291	0.2728262578
Bsnd	0.1359538942	0.9992985094	0.4641096528	0.9159026514	0.8668787269	0.3616536787	0.9859340046	0.2293113685	0.3281557585	0.9880798871	0.7309248326	0.5494695487	0.8499801104	0.3721430531
Bsph1	-0.2568406944	0.9789699011	0.6927185648	0.7319706114	-0.9882730556	0.3462213089	-0.9915044907	0.3426039182	0.9495592593	0.3794032387	-0.7314323611	0.6777397776	-0.7346637963	0.673245513
Bspry	0.3664196688	0.534135552	-0.2991602083	0.9662125725	0.6468453704	0.3961564889	0.790084213	0.1932461538	-0.6655798771	0.3522911248	0.2804257016	0.9776028305	0.4236645442	0.8239318029
Bst1	2.2531053803	7.58E-08	0.159332713	0.9999692926	1.0848718333	0.2662644105	-0.0659416852	0.9999999688	-2.0937726674	0.0013845845	-1.168233547	0.1841352032	-2.3190470655	0.0003293664
Bst2	0.6921221122	0.0186761128	0.2494657731	0.9841829131	0.9213460509	0.0641537108	0.3097627176	0.9469404268	-0.442656339	0.7485228509	0.2292239387	0.9911229078	-0.3823593946	0.8588359087
Bsx	0.2164675534	0.9579808548	-0.4613454167	0.8220396152	0.5295123611	0.707613616	0.7603650926	0.3109963033	-0.6778129701	0.4288082268	0.3130448077	0.9739827569	0.5438975392	0.6792200627
Btaf1	0.1373975043	0.9363777993	0.5560800185	0.1192098825	-0.0823981759	0.9998746954	-0.4229027593	0.3676049421	0.4186825142	0.3673144242	-0.2197956802	0.9309233421	-0.5603002635	0.103218319
Btbd1	-0.0502255919	0.9999998027	0.2395287778	0.9990556849	1.2945684074	0.086701377	1.5606421111	0.0229231967	0.2897543697	0.9967513251	1.3447939993	0.0598279036	1.610867703	0.0139667179
Btbd10	-0.2963976741	0.5670731696	0.336607162	0.8537011943	-1.1000296667	0.0042597558	-1.0491195509	0.0071626982	0.6330048362	0.2143354548	-0.8036319925	0.0572121965	-0.7527218768	0.0875512236
Btbd11	0.1062607201	0.9118031663	0.03917275	0.9999948567	-0.3629054444	0.1962717963	-0.3597445185	0.2038758935	-0.0670879701	0.9997253308	-0.4691661645	0.0388538623	-0.4660052386	0.040916816
Btbd16	0.1141056774	0.9989809071	0.0391618009	0.9999999912	0.3658328657	0.919820289	0.5409540694	0.6356638879	-0.0749438764	0.9999986621	0.2517271884	0.990548588	0.4268483921	0.8421274663
Btbd17	0.1153127041	0.8359929217	0.3743851898	0.1270039981	-0.140445412	0.9487250658	-0.1957595787	0.7757085623	0.2590724858	0.4803105884	-0.2557581161	0.4955192659	-0.3110722828	0.2723812169
Btbd19	0.2967838034	0.1056158652	0.2984281713	0.5346738563	0.0195872685	0.9999999916	-0.4131893056	0.1895879831	0.0016443679	1	-0.2771965349	0.6121197006	-0.709973109	0.0021480637
Btbd2	-0.0493454263	0.9997682657	-0.4139632361	0.2363287259	0.2060085231	0.8947681241	0.3472331991	0.4230938231	-0.3646178098	0.3561935953	0.2553539494	0.7498443064	0.3965786254	0.265017376
Btbd3	-0.8215924776	0.0497695146	0.3967581528	0.9588417692	-1.6521635833	0.0054407366	-1.5271807824	0.0121824611	1.2183506303	0.0624638695	-0.8305711058	0.3804124173	-0.7055883048	0.5718498715
Btbd6	-0.2019335166	0.8530961584	-0.1630546134	0.9962593341	-0.0478708634	0.9999996005	0.1527508958	0.9975862194	0.0388789031	0.9999999304	0.1540626531	0.9976240464	0.3546844124	0.7697834384
Btbd7	0.0171293472	0.9999842761	0.1537499491	0.553978141	0.2888565231	0.034047081	0.1695624028	0.4419384492	0.1366206019	0.6778283472	0.2717271759	0.0457443122	0.1524330556	0.5575083812
Btbd8	-0.2366251859	0.9996844238	1.1500731759	0.7677491059	-1.5152649259	0.4829089469	-1.4485006667	0.5344433751	1.3866983618	0.5779182775	-1.27863974	0.6668298898	-1.2118754808	0.7204399283
Btbd9	0.274565664	0.3725711829	0.6924941505	0.0324588148	0.3085396134	0.7316164838	0.1501481782	0.9928012813	0.4179284865	0.3927771528	0.0339739494	0.9999998981	-0.1244174858	0.9980737475
Btc	-0.32253539	0.3485764067	0.517447662	0.3216185831	-0.5821828704	0.2058299495	-0.5348162731	0.2869503345	0.839983052	0.0170338825	-0.2596474804	0.9284444131	-0.2122808832	0.9759367874
Btd	0.1201510321	0.99329609	0.2902356528	0.9211799975	-0.7771489769	0.0757380565	-0.8644211528	0.0365006222	0.1700846207	0.9967577749	-0.8973000089	0.0224238874	-0.9845721848	0.0094487007
Btf3	0.0890003077	0.9532306005	0.2648617963	0.4740949695	0.0810994815	0.9983474312	0.1725829074	0.8690849933	0.1758614886	0.8597641654	-0.0079008262	1	0.0835825997	0.9981150403
Btf3l4	0.2405038077	0.6295897651	0.0847185139	0.9999351072	0.9209142546	0.0056721384	0.8477365	0.0131353551	-0.1557852938	0.9953909018	0.6804104469	0.0632555494	0.6072326923	0.1257670807
Btg1	0.5442469231	0.2093963007	0.3623861574	0.9431029873	-0.9152861574	1.51E-01	-1.6041581944	0.0012569195	-0.1818607657	0.9993000898	-1.4595330805	0.002937415	-2.1484051175	5.79E-06
Btg2	0.1471091966	0.7486452521	-0.977597625	6.29E-06	-0.0910087824	0.9984100034	-0.3345861898	0.3463055583	-1.1247068216	1.16E-07	-0.238117979	0.7167787109	-0.4816953864	0.053687329
Btg3	-0.1718784466	0.9012824578	0.5608350648	0.2151674493	-0.6688383148	0.0888904263	-0.7272375741	0.0520552753	0.7327135114	0.0421840321	-0.4969598682	0.3236390407	-0.5553591275	0.2106198284
Btg4	0.0230567297	0.9999937146	0.4505796944	0.0270986651	-0.136771162	0.9425941247	-0.1478950046	0.9155783353	0.4275229647	0.0345582392	-0.1598278917	0.8813413447	-0.1709517343	0.8411701133
Btk	1.1128401239	3.39E-10	-0.0082023565	1	0.6882842176	0.0222779257	0.3489820648	0.549501895	-1.1210424804	2.24E-05	-0.4245559063	0.3150817145	-0.7638580591	0.006558226
Btla	0.7702313873	0.0003831666	-0.6576025995	0.1266875417	-0.4718860255	0.4465360452	-0.4000094051	0.6320964184	-1.4278339868	1.22E-05	-1.2421174127	0.0001669955	-1.1702407924	0.0004242208
Btn1a1	0.2683399092	0.8736613425	0.2297090741	0.9956444467	0.7937769907	0.2555218355	0.8616789815	0.1815045657	-0.0386308351	0.9999999948	0.5254370816	0.7023283808	0.5933390723	0.5717335885
Btn2a2	0.1563982212	0.9855496778	0.1968025694	0.9963854783	0.1822600694	0.9978453049	0.1839371065	0.9977060243	0.0404043483	0.9999999796	0.0258618483	0.9999999994	0.0275388853	0.999999999
Btnl1	-0.1314680561	0.9384227288	0.0801339097	0.9998652056	-0.5722257662	0.0815750483	-0.5557841458	0.0970824251	0.2116019658	0.9310511716	-0.4407577101	0.2698939967	-0.4243160897	0.3102042754
Btnl2	-0.0421195139	0.9999440735	-0.3024311343	0.6161762874	0.2510678472	0.7912163113	0.2117848843	0.8971370105	-0.2603116204	0.7616333965	0.2931873611	0.6456292034	0.2539043981	0.7827157569
Btnl5	-0.0977049466	0.9998995391	0.2770446759	0.9934654593	-0.6802378241	0.564291752	-0.9041573148	0.250373345	0.3747496225	0.9621817272	-0.5825328775	0.723366168	-0.8064523682	0.3586371068
Btnl9	0.0502698184	0.9999646993	0.3200323611	0.7873076343	-0.3481930556	0.714185599	-0.1678999074	0.9923438525	0.2697625427	0.8970207923	-0.3984628739	0.5687055803	-0.2181697258	0.9652616056
Btrc	-0.5033942569	0.0180769112	-0.7964184699	0.0163337001	-0.4067423125	0.5016858829	-0.1899639329	0.9788133674	-0.293024213	0.821669125	0.0966519444	0.9997915663	0.3134303241	0.7688038924
Bub1	0.8845248686	0.0499168648	-1.01720925	0.2551501761	0.1044471852	0.9999978816	-0.1670349444	0.9999222565	-1.9017341186	0.0018080412	-0.7800776834	0.5415859911	-1.051559813	0.2102253999
Bub1b	1.1442218926	2.07E-07	0.212775794	0.9805078305	0.5338947292	0.3382249287	0.3436484329	0.7972961176	-0.9314460986	0.0099117296	-0.6103271635	0.1920491643	-0.8005734598	0.0377045691
Bub3	0.2539894017	0.9001118668	-0.0551344444	0.9999999003	0.5827338889	0.594601909	0.496785463	0.7530059381	-0.3091238462	0.9737821661	0.3287444872	0.9629274744	0.2427960613	0.994053647
Bud13	-0.039973258	0.9992122117	-0.0647482153	0.9989953749	-0.2189915023	0.5159845018	-0.3700390486	0.057622429	-0.0247749573	0.9999993621	-0.1790182443	0.72698392	-0.3300657906	0.1038731054
Bud31	-0.1632597083	0.9993681382	-1.075578088	0.3418592996	-0.5754635509	0.9087056933	-0.5517657731	0.9253542152	-0.9123183796	0.5214542152	-0.4122038426	0.9856393081	-0.3885060648	0.9900448198
Bves	-1.9859410278	1.01E-05	-1.4792335509	0.087636665	-1.1786462824	0.2610683088	-0.2899848009	0.9986027818	0.5067074769	0.9565164952	0.8072947454	0.6735770527	1.6959562269	0.0290693927
Bysl	-0.1310184038	0.8719211311	-0.2903029444	0.5715936723	0.2775407593	0.6207708109	0.4320042315	0.158084309	-0.1592845406	0.9643267823	0.4085591631	0.1903531162	0.5630226353	0.0249776499
Bzrap1	0.0971706207	0.9262942163	0.2658787083	0.4677333953	0.2789509306	0.4127129046	0.3813431528	0.1199883948	0.1687080876	0.8823725132	0.1817803098	0.8375144142	0.2841725321	0.3804061538
Bzw1	0.0279632831	0.9999621355	0.572211125	0.0014228123	-0.3255798472	0.1629149841	-0.5657601713	0.0017292942	0.5442478419	0.0019769609	-0.3535431303	0.0956234073	-0.5937234544	0.0006207784
Bzw2	-0.4293496058	0.0164551029	-0.7230283148	0.0080734187	-0.4161867407	0.2871529554	-0.1227160463	0.9959987215	-0.293678709	0.6695861223	0.013162865	0.9999999999	0.3066335595	0.6234567452
C1d	-0.15877536	0.9916676368	0.4543091806	0.8089184681	-1.0386314676	0.0563249371	-1.2555650324	0.0122243031	0.6130845406	0.5078034825	-0.8798561075	0.1356691898	-1.0967896724	0.032214377
C1galt1	0.0351221218	0.9997803465	-0.501029463	0.0063485544	-0.0241615	0.9999995994	-0.1427385833	0.910172653	-0.5361515848	0.0021787274	-0.0592836218	0.9996504177	-0.1778607051	0.774952868
C1galt1c1	-0.1592410646	0.998464215	1.1332834884	0.1516254782	-1.1659649375	0.1313776782	-1.4302854005	0.0361877736	1.2925245531	0.0638812604	-1.0067238729	0.2402920818	-1.2710443358	0.0713461634
C1qa	0.4934009119	0.0003459144	0.3582702708	0.2551730877	0.0953499468	9.98E-01	-0.7906613958	0.0002668934	-0.135130641	0.978482713	-0.3980509651	0.1498922295	-1.2840623077	4.34E-09
C1qb	0.6439650107	0.0118388674	-0.3723137963	0.7915354472	0.1166786574	0.9997914686	-0.42854625	0.664251507	-1.016278807	0.0085570541	-0.5272863533	0.423549027	-1.0725112607	0.0048392455
C1qbp	0.1910054557	0.8412327101	-0.6050345764	0.1499021977	0.6828300069	0.0766384705	0.8275173218	0.0184163965	-0.7960400321	0.0209283399	0.4918245513	0.3310226453	0.6365118661	0.1040654944
C1qc	0.0845870385	0.999696187	0.5911673519	0.3888939862	-0.7380122778	0.1699702195	-1.076900287	0.0129914535	0.5065803134	0.5589787107	-0.8225993162	0.0862546658	-1.1614873255	0.0045858535
C1ql1	0.1580480118	0.9774943726	-0.8299700046	0.0805228828	0.3648468472	0.8437086427	0.0218409444	0.9999999997	-0.9880180164	0.0186807153	0.2067988355	0.9928728841	-0.1362070673	0.9995986728
C1ql2	-0.0603350673	0.9889939771	0.2383144769	0.4382564399	-0.2738493194	0.2854829892	-0.3208676065	0.1456226466	0.2986495442	0.1897049149	-0.2135142521	0.5576264615	-0.2605325392	0.3257334242
C1ql3	-0.6004614936	0.0005148711	-0.2769386713	0.7644828504	-0.733757838	0.0106067978	-0.340227375	0.5581666144	0.3235228223	0.6092026045	-0.1332963444	0.9950710078	0.2602341186	0.814282688
C1ql4	0.0921452035	0.9986685634	0.6700681736	0.1508976086	-0.2779913634	0.9281641255	-0.1889188171	0.9919531467	0.5779229701	0.269007708	-0.370136567	0.7579664165	-0.2810640207	0.9261317809
C1qtnf1	-0.218141719	0.9970492659	-0.4106955046	0.9902178801	-1.1260244398	0.3660364587	-1.1541095324	0.3388928749	-0.1925537856	0.9999567328	-0.9078827208	0.6050485161	-0.9359678134	0.5705523835
C1qtnf2	-0.1719478141	0.8641073147	-0.3609001574	0.6158943934	0.1139184074	0.9991533361	0.2224875741	0.944525139	-0.1889523433	0.9783149651	0.2858662215	0.8268149426	0.3944353882	0.5091788645
C1qtnf3	2.220422766	1.46E-07	-0.6435860231	0.8138625508	3.2620259213	1.44E-06	0.7378786065	0.6976709766	-2.8640087892	8.20E-06	1.0416031553	0.3053996102	-1.4825441595	0.0483716085
C1qtnf4	-0.0732395491	0.9999996155	-1.9688005694	0.0367904898	0.8425867454	0.780127865	1.1600006343	0.4496933116	-1.8955610203	0.0416171195	0.9158262945	0.7050051248	1.2332401834	0.3685200745
C1qtnf5	0.256602937	0.007203171	-0.1181983843	0.9008209694	0.0455967083	0.9997400685	0.1610912917	0.6731727478	-0.3748013212	0.0113232679	-0.2110062286	0.3610913016	-0.0955116453	0.9677131407
C1qtnf6	0.5947307447	0.0009147239	0.2488766065	0.8623655779	1.2028662361	1.65E-05	0.2803160046	0.7795089011	-0.3458541382	0.5679361737	0.6081354915	0.0538353751	-0.31441474	0.6725426121
C1qtnf7	0.5607913408	0.0002830184	0.1820859491	0.939083545	0.810430162	9.75E-04	-0.7773241435	0.0016887598	-0.3787053917	0.3034433683	0.2496388212	0.7613127024	-1.3381154843	3.09E-08
C1qtnf9	-0.6654128226	0.0011669964	-0.0040179259	1	-0.9573227407	0.0034493133	-0.7545488519	0.0336990111	0.6613948967	0.0734136197	-0.2919099181	0.8457816028	-0.0891360292	0.9999096677
C1ra	0.5718415588	0.0134006118	-0.3153512083	0.8351568094	0.5033768009	0.366614652	-0.1677011157	0.9945206586	-0.8871927671	0.011570742	-0.0684647578	0.9999925456	-0.7395426745	0.0529696176
C1rb	0.7869444776	0.7166193685	0.4074815787	0.9994170342	-1.6673998102	0.3857838475	-1.7599869861	0.32619842	-0.3794628989	0.9996806074	-2.4543442877	0.0588492183	-2.5469314637	0.0452926011
C1rl	0.8103374209	0.0139406759	-0.3980412685	0.9019552677	1.5021885	0.0022894659	1.3078347963	0.0105148202	-1.2083786895	0.0174771114	0.6918510791	0.3947800127	0.4974973754	0.756223422
C1s	0.1768136982	0.9999991026	0.9587025301	0.9918584898	-2.1322171921	0.6344848371	-2.6871263588	0.3740164596	0.7818888319	0.9980267793	-2.3090308903	0.5404104371	-2.863940057	0.291893896
C2	0.4975336496	0.0380435028	0.0283319259	0.999999991	0.0038277593	1	-0.3581878889	0.7210167484	-0.4692017236	0.4184138373	-0.4937058903	0.3593225184	-0.8557215385	0.0141772616
C2cd2	-0.4015476325	0.0273426288	-0.433924625	0.2384068985	-0.3258760602	0.5521999105	0.0658649352	0.9999509663	-0.0323769925	0.9999998216	0.0756715723	0.9998735755	0.4674125677	0.1603475564
C2cd2l	0.2677584188	0.5754311154	-0.4749480556	0.4325181483	0.5840450463	0.2152685293	0.5521728704	0.2685990467	-0.7427064744	0.051421551	0.3162866275	0.8345664531	0.2844144516	0.8961855977
C2cd3	0.1262955534	0.4938241509	0.0263665648	0.9999970109	0.2833411481	0.1353127464	0.1207904074	0.9091689526	-0.0999289886	0.9668507237	0.1570455947	0.7353597055	-0.005505146	1
C2cd4a	-0.3313695823	0.586545279	-1.0066075185	0.0330425755	-0.260287588	0.9791831493	-0.4993826343	0.6273579972	-0.6752379363	0.2778674308	0.0710819943	0.9999982424	-0.168013052	0.9988645211
C2cd4b	0.0752298007	0.999500306	-0.0898163032	0.9999319759	0.4504976319	0.487022111	0.5299441829	0.305151812	-0.165046104	0.9952182134	0.3752678312	0.683812058	0.4547143821	0.467382758
C2cd4c	-0.0220310128	0.9999962305	0.3652987593	0.1247410919	0.1985839907	0.739469854	0.1651654259	0.8728091491	0.3873297721	0.0799233911	0.2206150036	0.6328094208	0.1871964387	0.7896363715
C3	1.4561670801	8.85E-10	-0.2682957546	0.9488393216	1.4833145694	6.12E-05	0.2301164213	0.9780235239	-1.7244628348	1.20E-06	0.0271474893	0.9999999975	-1.2260506588	0.0007401288
C3ar1	0.8186487212	0.0525233837	0.489030662	0.8869360071	6.20E-05	1.00E+00	-1.3438107269	0.0373149435	-0.3296180591	0.986826088	-0.8185867165	0.4021119126	-2.162459448	9.65E-05
C4a	-0.4679788098	0.2920807074	0.775516662	0.2354658044	-0.4161775509	0.8531597759	-0.8808359306	0.1317340195	1.2434954719	0.0083871426	0.0518012589	0.9999999238	-0.4128571207	0.8597066053
C4b	-0.9871528878	8.27E-05	0.5736235046	0.4008880533	-0.2444374213	0.9792625052	-0.0504033472	0.9999997862	1.5607763925	4.46E-05	0.7427154665	0.1377357745	0.9367495406	0.0300149995
C4bp	0.0246743376	0.99999799	-0.4628416898	0.0986648763	0.1893428935	0.9016460195	0.1165554398	0.9934765324	-0.4875160274	0.0632677447	0.1646685559	0.9522058348	0.0918811022	0.9987765627
C4bp-ps1	-0.054561531	0.9997274916	-0.1698676528	0.9738737583	0.1091725787	0.9984310017	0.3534947083	0.4925617668	-0.1153061218	0.9978811258	0.1637341097	0.9798557868	0.4080562393	0.317902596
C5ar1	0.7345907382	0.296522702	-0.0110674954	1	-0.056343838	0.9999999955	-0.8890866157	0.5846041141	-0.7456582336	0.7590441017	-0.7909345762	0.7042586181	-1.623677354	0.0440193984
C6	0.0703347885	0.9997271281	0.1537577407	0.9971255721	0.685012787	0.1042202331	0.6735993148	0.1144817361	0.0834229523	0.9999687255	0.6146779986	0.167438432	0.6032645264	0.1829888341
C7	-3.2689953547	9.17E-09	0.2630931389	0.9998602426	-0.531732787	9.83E-01	0.1422173519	0.9999987433	3.5320884936	4.08E-05	2.7372625677	0.00212217	3.4112127066	8.12E-05
C77080	0.4235135972	0.0007230502	0.2678491528	0.4592090183	0.1287251713	0.9692181835	-0.0418883472	0.9999870985	-0.1556644444	0.9193969562	-0.2947884259	0.3385843614	-0.4654019444	0.02743404
C77370	-0.7364582628	0.0001701349	0.3906541944	0.553204648	-1.0778020093	0.0005302791	-1.0720750417	0.0005715228	1.1271124573	0.000164763	-0.3413437464	0.6941487055	-0.3356167788	0.7108638789
C78339	0.0882646709	0.9999933518	-0.520981912	0.9419216272	1.1808442454	0.2389329506	1.436598875	0.0921254362	-0.609246583	0.8797325031	1.0925795744	0.304560782	1.3483342041	0.1187575705
C80913	-0.1169542703	0.7675143075	-0.2530935046	0.4270092112	0.2677606157	0.3634072726	0.360706912	0.1022304807	-0.1361392343	0.9369848154	0.384714886	0.0605414651	0.4776611823	0.0100340346
C86695	0.0151296282	0.9999999619	0.2128547778	0.8459605907	0.0303792222	0.9999997266	-0.0452542037	0.9999938288	0.1977251496	0.8897189567	0.015249594	0.999999999	-0.0603838319	0.9999491114
C87414	0.1212533771	0.9913673243	0.7206379676	0.0989891213	0.401765213	0.6756121918	0.4877501898	0.4620122145	0.5993845905	0.22631829	0.2805118358	0.9243678948	0.3664968127	0.7608230132
C87436	0.068567906	0.9802646715	0.5173346065	0.0044834028	-0.3170363657	0.178560216	-0.1759807639	0.783670867	0.4487667005	0.0151050639	-0.3856042717	0.0520534257	-0.2445486699	0.434151612
C87499	0.166112563	0.6249329543	0.4691839306	0.070895458	0.2339780509	0.7295600629	0.1905117546	0.8783902272	0.3030713675	0.442640965	0.0678654879	0.9998153154	0.0243991916	0.9999999325
C87977	-0.0555673194	0.9999938711	1.0711921713	0.0310362353	-0.6494291713	0.3921138032	-0.7661997269	0.2206420778	1.1267594907	0.0166449352	-0.5938618519	0.4861096412	-0.7106324074	0.2810550097
C8a	-0.0136391261	0.9999999974	-0.5968076481	0.0956362305	0.1401649444	0.9957066704	0.3435614259	0.6365077393	-0.5831685221	0.098081439	0.1538040705	0.9926466031	0.357200552	0.5895246367
C8b	0.0220346474	0.9999774931	-0.407525787	0.0099819614	-0.0615806019	0.998418558	-0.1019017593	0.9629719758	-0.4295604345	0.004409465	-0.0836152493	0.9889038993	-0.1239364067	0.9027152154
C8g	0.2989819786	0.113332021	-0.1911098519	0.9130006921	0.4200930648	0.1925612895	0.4657285278	0.11627011	-0.4900918305	0.077095745	0.1211110862	0.9937691349	0.1667465491	0.9577727714
C9	0.0018144957	1	-0.3667639444	0.6567594133	0.3084960093	0.8104601355	0.2495206389	0.9251889991	-0.3685784402	0.6483848611	0.3066815135	0.8157560817	0.2477061432	0.9297061588
Cab39	0.1007522949	0.9994296828	-0.0436400787	0.9999999707	0.7023081157	0.2969416267	0.86617425	0.1183345494	-0.1443923736	0.9997237288	0.6015558209	0.4600825627	0.7654219551	0.1999572762
Cab39l	-0.4469382399	2.09E-10	0.0774854282	0.9538179124	-0.2710393403	0.0234455291	-0.206846794	0.1397861596	0.5244236681	5.44E-07	0.1758988996	0.2675949634	0.2400914459	0.0505177773
Cabin1	0.2867724904	0.004396156	0.0039621806	1	0.6604306528	1.49E-05	0.5843731991	0.0001238281	-0.2828103098	0.1424335815	0.3736581624	0.0214461967	0.2976007087	0.1080264231
Cables1	-0.5132696432	0.2109994453	0.4773954815	0.758515459	-1.0207336389	0.0577347359	-0.9897341019	0.0707955735	0.9906651246	0.0614891219	-0.5074639957	0.7013105954	-0.4764644587	0.7600385089
Cables2	0.0840004498	0.9968320965	-0.2887428194	0.7821460289	-0.0681347639	0.9999728413	-0.0088179583	1	-0.3727432692	0.5191006738	-0.1521352137	0.9922919198	-0.0928184081	0.9997491269
Cabp1	-0.109161265	0.6161269671	-0.13278775	0.8384520219	0.1357276667	0.823602918	0.1704643565	0.6183558894	-0.023626485	0.9999984754	0.2448889316	0.2100886172	0.2796256214	0.1082651662
Cabp2	-0.1008401672	0.9842998149	0.2915970532	0.7133239987	-0.5533782708	0.0893203706	-0.5641028079	0.0796849004	0.3924372204	0.3773417988	-0.4525381036	0.225564292	-0.4632626407	0.2039326947
Cabp4	-0.0833827147	0.9690217554	0.0872458287	0.9974699047	-0.2706381759	0.4616797949	-0.3700816713	0.1491904087	0.1706285434	0.8829906828	-0.1872554612	0.825644754	-0.2866989566	0.3846128344
Cabp5	-0.0898272975	0.9891409401	0.0539860162	0.9999881816	-0.2858712523	0.6791445295	-0.2542930116	0.7846032119	0.1438133137	0.9881940329	-0.1960439548	0.9320566911	-0.164465714	0.9736934619
Cabp7	-0.1145780545	0.9689710868	0.139856625	0.9930101437	-0.0734287454	0.9999252446	-0.1656466157	0.980280127	0.2544346795	0.8332774002	0.0411493091	0.9999992214	-0.0510685613	0.9999957917
Cabyr	-0.0311561624	0.9999997915	0.2546231111	0.9689319117	-0.3456342963	0.859930262	-0.5219515648	0.4744661612	0.2857792735	0.9442152042	-0.3144781339	0.910030917	-0.4907954024	0.5381453892
Cachd1	-0.104208985	0.9978085081	0.1973102083	0.9923110353	0.6754676157	0.1843429514	0.7716778472	0.0929553013	0.3015191934	0.9186398656	0.7796766008	0.0774673448	0.8758868323	0.0340515325
Cacna1a	-0.6640507249	1.44E-05	-0.079786081	0.999691861	0.0676712338	0.9999087797	0.0336534097	0.999999583	0.5842646439	0.0261337518	0.7317219587	0.0026709193	0.6977041346	0.0046599672
Cacna1b	0.3879814145	0.1676149949	-0.2220956296	0.9668044521	0.7561354815	0.0464061946	0.6290620093	0.1411222273	-0.6100770442	0.1511488013	0.368154067	0.690745916	0.2410805947	0.9501755958
Cacna1c	0.3931777009	2.14E-06	0.104630963	0.9201020616	0.4516592963	0.0006990713	0.4152566111	0.0021152638	-0.2885467379	0.053431234	0.0584815954	0.9976017835	0.0220789103	0.9999983226
Cacna1d	0.4958848739	0.0027626297	0.2722149861	0.7208091538	0.1232579028	0.9951225204	-0.4347004769	0.219934058	-0.2236698878	0.8698664636	-0.3726269712	0.3669637891	-0.9305853508	0.0001487504
Cacna1e	0.2059410951	0.4770658024	-0.5128953472	0.0681756363	-0.3481290509	0.3888241794	-0.3598898843	0.3517654669	-0.7188364423	0.0025236116	-0.554070146	0.0338198801	-0.5658309793	0.0286015503
Cacna1f	0.195585234	0.5215165429	-0.1859040787	0.921380731	0.3988887917	0.2330937419	0.4468426343	0.1395842403	-0.3814893127	0.2633459433	0.2033035577	0.8829469804	0.2512574003	0.727589393
Cacna1g	-0.7960519968	7.99E-05	-0.2169792083	0.9639356179	-0.4427086065	0.4488071708	-0.0924150417	0.9998769841	0.5790727885	0.1618234511	0.3533433903	0.6934178313	0.7036369551	0.0506980811
Cacna1h	-0.0182602564	0.9999974265	0.1719406944	0.7442858148	-0.27703	0.2356475669	-0.2225455093	0.4719209512	0.1902009509	0.6432852684	-0.2587697436	0.2906516457	-0.2042852528	0.563512529
Cacna1i	0.4741113846	0.0137134781	-0.5765855741	0.0910386745	-0.0058118704	1	0.20760725	0.9435054608	-1.0506969587	0.0001081861	-0.479923255	0.2120834669	-0.2665041346	0.8249903508
Cacna1s	-1.5106076656	0.0046398822	-0.9100128472	0.673883689	-0.0375815972	0.9999999999	0.8695934028	0.7179695311	0.6005948184	0.9426173858	1.4730260684	0.1544230406	2.3802010684	0.0032500399
Cacna2d1	-1.038213937	5.27E-05	-0.2342583102	0.986152073	-0.5055983565	0.573852707	0.0777575694	0.9999947857	0.8039556268	0.1025187426	0.5326155805	0.5072972167	1.1159715064	0.0075498991
Cacna2d2	-0.1010206229	0.9202319154	0.177468412	0.8650373344	0.0064024398	1	0.0513350324	0.9999488438	0.2784890349	0.4304423774	0.1074230627	0.9913293028	0.1523556553	0.9353102314
Cacna2d3	-0.4814610491	0.0702215737	0.2042371204	0.9853527057	0.0105891343	1	0.0045122593	1	0.6856981695	0.1102346182	0.4920501834	0.4277633959	0.4859733084	0.4424526874
Cacna2d4	-0.2376906079	0.0456064467	-0.3480868935	0.0713649198	-0.2157435602	0.5009671569	0.108359125	0.9678646707	-0.1103962856	0.965778363	0.0219470477	0.9999996935	0.3460497329	0.0650753557
Cacnb1	-1.0363793857	0.0001677365	-0.9602690972	0.0569498626	-0.5396617824	0.5729803873	-0.0195857176	0.9999999999	0.0761102885	0.9999975857	0.4967176033	0.6588686855	1.0167936681	0.031970082
Cacnb2	-0.1974901058	0.4225173257	-0.356481338	0.267773242	0.262904588	0.6057766997	0.4883806528	0.0522004674	-0.1589912322	0.9489599038	0.4603946937	0.0674806972	0.6858707585	0.0014955436
Cacnb3	0.4855094509	0.0014471522	0.036346787	0.999998998	0.192555537	0.906842713	-0.0783374259	0.9996527173	-0.4491626638	0.1235432369	-0.2929539138	0.564359507	-0.5638468768	0.0263635071
Cacnb4	-0.2471125625	0.1528460957	-0.7515589977	0.0002729502	-0.0116290208	0.9999999997	0.0828981782	0.9987278835	-0.5044464352	0.0233231237	0.2354835417	0.6666416321	0.3300107407	0.2826878614
Cacng1	-1.5256324466	0.0002979403	-0.3143230556	0.995915881	-0.3413025926	0.9930297587	0.7025784259	0.7346192112	1.211309391	0.1548749801	1.184329854	0.1727317451	2.2282108725	0.0005974963
Cacng2	0.0852592404	0.5882623059	-0.050175375	0.9966319432	-0.0623983843	0.9864563792	0.0096130046	0.9999999879	-0.1354346154	0.5657557989	-0.1476576246	0.4642688018	-0.0756462358	0.9606720756
Cacng3	0.2234971816	0.8901145125	-0.53793675	0.5172745612	0.3903034352	0.8251126387	0.4387967685	0.7310209145	-0.7614339316	0.1469510809	0.1668062536	0.9987150533	0.2152995869	0.9928433574
Cacng4	0.1051604476	0.9603698579	0.0528739074	0.9999833536	-0.2870211852	0.6066570912	-0.0622834537	0.9999421623	-0.0522865402	0.9999861655	-0.3921816328	0.2475358584	-0.1674439014	0.9580892963
Cacng5	0.1040226934	0.8970823966	-0.1645130278	0.8920413788	0.288656	0.3713528968	0.3419493333	0.2005649251	-0.2685357212	0.4438609907	0.1846333066	0.8250372588	0.23792664	0.5856048389
Cacng6	-0.4326027842	0.8181600087	0.975013537	0.4554006407	-0.3613918333	0.9934172809	-0.1578323426	0.9999827573	1.4076163212	0.0981916737	0.0712109509	0.9999999695	0.2747704416	0.9990420479
Cacng7	0.0242990556	0.9999999866	-0.3897018241	0.8467514763	0.6163079213	0.3970603911	0.5882612778	0.4501845442	-0.4140008796	0.8058422694	0.5920088657	0.433013366	0.5639622222	0.4904988615
Cacng8	0.3829493526	0.4921409615	-0.36207225	0.9133431205	1.1810029583	0.0143777213	1.3457052037	0.003773763	-0.7450216026	0.2403138902	0.7980536058	0.1777708541	0.9627558511	0.0611277074
Cacybp	0.2596554124	0.0177579297	-0.0675690463	0.9979891489	0.3001685926	0.140150094	0.0705956759	0.9972923701	-0.3272244587	0.0773725934	0.0405131802	0.9999552163	-0.1890597365	0.6114986315
Cad	0.2582049706	0.0355447459	0.4632267477	0.0108296661	0.3759261458	0.0595735853	0.2051924884	0.6122020459	0.2050217771	0.608596612	0.1177211752	0.9627961316	-0.0530124822	0.9998134519
Cadm1	-0.3282782799	0.0318689388	-0.2264153935	0.7390709884	0.3126756481	3.91E-01	0.9153298611	2.24E-05	0.1018628864	0.9961735996	0.6409539281	0.0028646277	1.243608141	8.33E-09
Cadm2	-0.7091483024	0.1491891284	-0.5358377824	0.8550186556	-0.8157256991	0.4558289235	-0.8127348194	0.4600028032	0.1733105199	0.9998778373	-0.1065773967	0.9999970348	-0.1035865171	0.9999976243
Cadm3	-1.0615205609	2.63E-05	-0.4214210417	0.7434328672	0.2897957639	0.9499168722	0.428528125	0.7283898317	0.6400995192	0.2800120663	1.3513163248	0.0005879482	1.4900486859	0.0001286554
Cadm4	-0.5162010069	0.1244184244	0.2509497106	0.981631921	0.0625164005	0.999999197	0.4085085301	0.7989928524	0.7671507176	0.1485933176	0.5787174074	0.4345719936	0.924709537	0.0474896559
Cadps	-0.1305605908	0.9800662168	-0.0174739491	0.9999999998	0.1719654028	0.993073791	0.0581019306	0.9999974783	0.1130866417	0.999642312	0.3025259936	0.8560335321	0.1886625214	0.9883123431
Cadps2	0.1003970203	0.9949817037	-0.0418110602	0.9999997379	0.6373735694	0.1099528183	0.5832842639	0.172412765	-0.1422080805	0.9975965656	0.5369765491	0.2318260105	0.4828872436	0.3433631006
Cage1	-0.1312580566	0.8778579618	0.1246629583	0.9919014084	-0.1425194491	0.9816424981	-0.2777759306	0.6334006034	0.255921015	0.7140469943	-0.0112613925	0.9999999999	-0.1465178739	0.9794360646
Calb1	-0.0633161389	0.997320784	-0.3420806296	0.3317820856	-0.1249677593	0.9880171467	-0.0344912315	0.9999989709	-0.2787644907	0.5573474893	-0.0616516204	0.9999185673	0.0288249074	0.9999997741
Calb2	0.2878379535	0.2171624164	0.3797789792	0.3937335233	0.1115441181	0.9979881523	-0.2476196319	0.8244331822	0.0919410256	0.9995244284	-0.1762938355	0.9664881872	-0.5354575855	0.081690489
Calca	0.1206365	0.7682479507	-0.1657253981	0.8609630413	0.1932977037	0.7480193172	0.1635088611	0.8687631905	-0.2863618981	0.3122731156	0.0726612037	0.9989613599	0.0428723611	0.9999790661
Calcb	0.3216717436	0.0333516737	0.1720422778	0.9095280141	0.1477557037	0.9579209833	0.2238517685	0.7362936044	-0.1496294658	0.9565774273	-0.1739160399	0.906777671	-0.0978199751	0.9967856414
Calcoco1	-0.2073726111	0.6751490617	-0.2823421019	0.7987179744	0.2605488241	0.8538847315	0.5956713241	0.0863392251	-0.0749694907	0.9999485531	0.4679214352	0.2591785364	0.8030439352	0.006165017
Calcoco2	0.116228609	0.6203299417	0.2484425833	0.273886235	-0.0075266759	0.9999999999	-0.0818903796	0.9910719607	0.1322139744	0.8822746881	-0.1237552849	0.913519899	-0.1981189886	0.5179683
Calcr	1.0957576944	0.0001633347	-0.6957804537	0.3461456398	0.0058320926	1	-0.053302537	0.9999998933	-1.7915381481	4.99E-05	-1.0899256019	0.0282303843	-1.1490602315	0.0179563138
Calcrl	-0.0865016004	0.7444830745	0.0074557037	0.9999999996	-0.119842537	0.8384260884	-0.3913426296	0.0032863149	0.0939573041	0.9494419192	-0.0333409366	0.9999520554	-0.3048410292	0.0297576521
Cald1	0.292448406	0.8028589656	1.0774091343	0.0432178465	0.1955827454	0.9982807304	-0.2154164213	0.9966884347	0.7849607283	0.2307975988	-0.0968656606	0.9999912919	-0.5078648273	0.7132101583
Calhm1	0.4125073857	0.6806945719	-0.6143508194	0.72799948	1.0894250602	0.141120824	1.186619088	0.0884804876	-1.0268582051	0.1738232389	0.6769176745	0.6279337747	0.7741117023	0.4732596689
Calhm2	-0.0973524637	0.9567120448	-0.1082743333	0.9943072997	-0.1694823426	0.9254165495	-0.1456473889	0.9660919952	-0.0109218697	0.9999999999	-0.0721298789	0.9996854524	-0.0482949252	0.9999845683
Calm1	-0.8054892511	0.9835037426	1.1872984769	0.9885226564	-3.7122664306	0.2070807862	-3.7932493009	0.188529711	1.9927877279	0.8342909961	-2.9067771795	0.4561224442	-2.9877600499	0.4236616246
Calm2	0.2254861068	0.9427456999	1.2577547269	0.0136707701	0.3916135231	0.9048264322	0.1966445417	0.9984019916	1.03226862	0.0565783544	0.1661274163	0.9995541654	-0.0288415652	0.9999999995
Calm3	0.0094694669	0.9999999512	-0.1550893472	0.6985554437	-0.2231764769	0.2988887133	-0.3249380972	0.04208049	-0.1645588141	0.6349641998	-0.2326459437	0.2434444491	-0.3344075641	0.0283093678
Calm4	0.8117806656	0.9392697759	-0.7144623472	0.9981562226	3.2590262176	0.1305923081	4.2678819583	0.021187239	-1.5262430128	0.8592416908	2.447245552	0.3903259433	3.4561012927	0.0843279511
Calm5	0.4347520358	0.676619933	-0.6420590255	0.7319413054	1.3913352338	0.0425298245	1.4446327338	0.0321413903	-1.0768110613	0.1745973168	0.956583198	0.2867599703	1.009880698	0.2319923717
Calml3	-0.1424829685	0.9999435589	0.3517469282	0.998449287	0.4977298449	0.9851696009	1.1544435949	0.4790339523	0.4942298967	0.9865369889	0.6402128134	0.9416086805	1.2969265634	0.3349449522
Calml4	-0.8552601554	9.06E-07	-0.0870386134	0.9997721646	0.177157081	0.9741110686	0.1591438866	0.9862156389	0.768221542	0.0065652253	1.0324172365	0.0001193103	1.014404042	0.0001601242
Caln1	-0.325877719	0.0012964093	0.2682852083	0.2230370216	-0.2215569213	0.4246180293	-0.1312577546	0.896089517	0.5941629274	8.44E-05	0.1043207977	0.968836572	0.1946199644	0.5667004942
Calr	0.6324441325	2.01E-06	0.0042971667	1	1.1153915185	2.40E-07	0.6855151296	0.0014721421	-0.6281469658	0.0030823556	0.482947386	0.0391715831	0.0530709972	0.9999619273
Calr3	-0.0989764519	0.9116070382	0.3047868102	0.2944207854	-0.3232693935	0.2360576659	-0.0874382361	0.9968175489	0.4037632621	0.0678710136	-0.2242929416	0.6323779738	0.0115382158	0.9999999995
Calr4	-0.0087235385	0.9999999999	0.1824048981	0.9739871197	-0.6089210278	0.0710436375	-0.7986442222	0.0077484263	0.1911284366	0.9675649533	-0.6001974893	0.0684791646	-0.7899206838	0.0066534869
Calu	-0.0527265524	0.9999987647	1.145034662	0.0584374418	-0.3361729306	0.9725258926	-0.5650622361	0.7119253385	1.1977612144	0.0362068548	-0.2834463782	0.9906083987	-0.5123356838	0.7967122915
Caly	0.2596329049	0.8354991826	0.0787572639	0.9999965875	0.658079162	0.3510757671	0.9266320787	0.0734557316	-0.180875641	0.9984644064	0.3984462571	0.8496551851	0.6669991738	0.3239065445
Camk1	0.130028172	0.1181889104	0.0399761065	0.9990187551	-0.0215671806	1.00E+00	-0.3632100509	0.0005091848	-0.0900520655	0.8807382202	-0.1515953526	0.377533573	-0.4932382229	1.06E-06
Camk1d	-0.0035299145	1	0.4827096528	0.005326257	-0.176151875	0.7371215345	-0.4305415509	0.0168975883	0.4862395673	0.0037211589	-0.1726219605	0.754634293	-0.4270116364	0.0145926002
Camk1g	0.5317835011	0.7496412214	-0.4704534167	0.9839565771	1.7032283194	0.0718308018	1.9347794306	0.0290331602	-1.0022369177	0.5548597953	1.1714448184	0.3715886632	1.4029959295	0.186864335
Camk2a	-0.4210125299	0.8223424945	-1.2262133241	0.1944660677	1.0255199167	0.3738048354	1.9656635278	0.0068662252	-0.8052007942	0.641837123	1.4465324466	0.0727692278	2.3866760577	0.0004209751
Camk2b	-1.2619601811	0.0076322611	-0.4606074977	0.9707422612	-1.4115980532	0.1046191572	-0.5560649977	0.9216529024	0.8013526834	0.6644254534	-0.1496378722	0.9999892572	0.7058951834	0.783308657
Camk2d	-0.3476332019	0.3542412555	0.2144434398	0.9832400304	-0.8053690139	0.053724761	-0.7955875787	0.058514777	0.5620766417	0.3060698654	-0.457735812	0.5440558404	-0.4479543768	0.5690789702
Camk2g	-0.7442394359	0.0011388052	-0.9902788519	0.0078019941	-0.535394037	0.3503314162	-0.1613373935	0.9968841977	-0.246039416	0.9606957664	0.2088453989	0.9847468608	0.5829020424	0.2479464215
Camk2n1	-0.6659114658	1.14E-07	0.0659710093	0.9996615149	-0.6063884815	0.0030417426	-0.1564661204	0.9227269507	0.7318824751	0.0001417222	0.0595229843	0.9998547891	0.5094453454	0.0146315664
Camk2n2	-0.0481561667	0.997737091	0.1890605926	0.709287133	0.5656089259	0.0013341076	0.4580358241	0.0139189291	0.2372167593	0.4545243539	0.6137650926	0.0002792505	0.5061919907	0.0037779521
Camk4	-0.0585839722	0.9998866939	0.3185384815	0.7894619687	-0.5818568889	0.1733054148	-0.6174903148	0.1295238824	0.3771224537	0.6283364142	-0.5232729167	0.2560108295	-0.5589063426	0.1938785468
Camkk1	-0.9920422521	1.44E-06	-0.2653106389	0.911207006	-1.1509907315	0.0004761308	-1.0157611481	0.0025045194	0.7267316132	0.0478698317	-0.1589484793	0.9955629195	-0.023718896	0.9999999978
Camkk2	0.4421791165	0.0081626154	0.3462145046	0.4421387912	0.0157423287	0.9999999991	-0.4604317917	0.1572553392	-0.0959646118	0.9990753742	-0.4264367877	0.2079606881	-0.9026109081	0.0001836717
Camkv	0.1041454861	0.994435513	0.2819538657	0.8831035754	0.6926686343	0.0762300781	0.6469382176	0.11365739	0.1778083796	0.9908797691	0.5885231481	0.1688711961	0.5427927315	0.2415365706
Caml	-0.0980711421	0.9984597576	-0.1381354352	0.9992643898	-0.8059081667	0.0671120834	-0.7868763148	0.0781812312	-0.0400642931	0.9999999495	-0.7078370246	0.1288834116	-0.6888051727	0.1485611078
Camp	-0.1153848328	0.9999244798	-0.9067614514	0.4696908221	1.3519579005	0.0975907377	1.6916531319	0.0198225367	-0.7913766186	0.6183047193	1.4673427333	0.0507325728	1.8070379647	0.0084274273
Camsap1	-0.2038201944	0.1094958374	-0.0230745463	0.9999994303	0.1385799907	8.81E-01	0.4594986019	0.0062212053	0.1807456481	0.6747102655	0.3424001852	0.0630130101	0.6633187963	1.89E-05
Camta1	-0.5695540716	3.55E-05	-0.1174038935	0.9909586999	-0.5918202824	0.0109715011	-0.153735838	0.9565646408	0.4521501781	0.0775193685	-0.0222662108	0.9999999665	0.4158182336	0.1264949194
Camta2	0.227856961	0.2018814329	-0.4031544421	0.1106973266	0.3097061597	0.3415602319	0.3830857894	0.1447443542	-0.6310114031	0.0017471423	0.0818491987	0.9987592785	0.1552288283	0.9351996903
Cand1	0.1506311731	0.8526938946	0.7274379074	0.0076330785	0.2485458241	0.8174822349	0.003407537	1	0.5768067343	0.0475252722	0.097914651	0.9992196051	-0.147223636	0.9879950094
Cand2	-0.8438005374	0.177461298	-1.3374906157	0.1672325755	0.8984620463	0.5851465686	1.7183245694	0.0369158856	-0.4936900783	0.9663996992	1.7422625837	0.0276627915	2.5621251068	0.0003239612
Cant1	0.2497449626	0.8329861749	-0.2871458565	0.9613170754	0.2451233102	0.9843281331	0.2978674306	0.9529659818	-0.5368908191	0.5270434125	-0.0046216524	1	0.0481224679	0.9999999103
Canx	1.0260803462	0.9399775915	-1.329231	0.9785698811	3.8064091389	0.1927979566	3.5378068241	0.2600678682	-2.3553113462	0.7012679474	2.7803287927	0.5188477865	2.5117264779	0.6345285901
Cap1	0.44053075	0.0096525589	0.0299294074	0.9999998724	0.1349086667	0.9910334283	-0.1486079074	0.9837881677	-0.4106013426	0.2566949652	-0.3056220833	0.5931327183	-0.5891386574	0.0319599452
Cap2	-1.9546400171	1.90E-08	-0.5153564167	0.8297211395	-0.8109808611	3.74E-01	0.1781534444	0.9997080185	1.4392836004	0.0114881848	1.143659156	0.072756658	2.1327934615	5.69E-05
Capg	0.3093328665	0.9866409783	1.1195385787	0.5023551492	-1.2801560972	0.3500270668	-1.6406137824	0.1256079135	0.8102057123	0.8188049032	-1.5894889637	0.1351584305	-1.9499466489	0.0363124599
Capn1	-0.2170106266	0.4919002795	-0.5088783403	0.1058326826	0.2799405023	0.7003546736	0.311588419	0.5891236287	-0.2918677137	0.6557697263	0.4969511289	0.1089994443	0.5285990456	0.0751613061
Capn10	0.0247535214	0.9999996204	-0.219168213	0.9294285566	0.5304803519	0.150459535	0.4127147731	0.3929759915	-0.2439217343	0.8853600325	0.5057268305	0.1749986843	0.3879612518	0.4543898287
Capn11	-0.112526711	0.8781360733	-0.0138325995	0.9999999985	-0.1207884097	0.9828995668	0.0071175162	1	0.0986941115	0.9954781734	-0.0082616987	1	0.1196442272	0.9846711859
Capn12	0.3346786939	0.6054990502	-0.2214597569	0.9934560657	0.6693514468	0.3289237103	0.8728558912	0.1028035345	-0.5561384509	0.531724832	0.3346727528	0.9320820027	0.5381771973	0.5698220925
Capn13	0.4097556165	0.6218010231	-0.3046118889	0.9876540143	1.1455370926	0.074282483	1.4165792454	0.0146915713	-0.7143675053	0.4930118206	0.7357814761	0.4579885901	1.0068236289	0.139707507
Capn2	0.2263854092	0.5441014393	-0.0401832963	0.9999994046	0.3765270741	0.47437535	-0.0493606111	0.9999970237	-0.2665687055	0.81707482	0.1501416649	0.9911274129	-0.2757460203	0.7912147964
Capn3	-1.2303099712	4.95E-06	-0.7382473287	0.2187964577	-1.2432610787	0.0054089302	-0.3581829769	0.8978284981	0.4920626425	0.6553901739	-0.0129511075	1	0.8721269943	0.0858533792
Capn5	-0.1812524284	0.8507133662	-0.0401821435	0.999999757	0.7665314213	0.025535581	0.7039877176	0.0489865696	0.1410702849	0.9972064802	0.9477838497	0.0022793133	0.885240146	0.0050807431
Capn6	0.6449921774	0.0507301412	-0.8005523472	0.1878751103	1.2187824676	0.0106081478	0.9945937639	0.0562805965	-1.4455445246	0.0010763982	0.5737902902	0.5341407482	0.3496015865	0.9285020338
Capn7	-0.1330795374	0.7934364738	-0.4035910972	0.133118587	-0.3784664213	0.1815996323	-0.3212914676	0.3403723653	-0.2705115598	0.5286275754	-0.2453868839	0.6390203893	-0.1882119302	0.8640025933
Capn8	0.1016458611	0.8138433827	0.1983396343	0.6113418195	-0.1413230509	0.8864497037	-0.1264533056	0.9328366854	0.0966937731	0.985478037	-0.242968912	0.3700288636	-0.2280991667	0.4438688607
Capn9	-0.1208899209	0.9081659907	-0.16126475	0.9588814616	0.1643643241	0.9544932736	0.1352334444	0.9849271561	-0.0403748291	0.9999976969	0.285254245	0.5781705899	0.2561233654	0.6942728986
Capns1	0.0478890951	0.9999688574	0.0095796898	1	0.494727375	0.2958637881	0.4151241343	0.4916633565	-0.0383094053	0.9999998486	0.4468382799	0.3963898058	0.3672350392	0.6245160743
Capns2	0.846050195	0.0001395607	0.4798223032	0.4632805119	1.3131459606	0.000184985	1.1157666088	0.0018354047	-0.3662278917	0.74786849	0.4670957657	0.4857875293	0.2697164138	0.932904487
Caprin1	-0.1530928846	0.999968382	1.1759498148	0.6246110755	-1.6204510648	0.2690796654	-2.0353123148	0.0916240301	1.3290426994	0.4791581393	-1.4673581802	0.3630643624	-1.8822194302	0.1280437346
Caprin2	-0.2083390321	0.1755600748	-0.0528718704	0.9998625038	0.1979916481	0.700968087	0.4337403981	0.0305750388	0.1554671617	0.8832877028	0.4063306802	0.0424390031	0.6420794302	0.0002479367
Caps2	-0.0012808771	1	-0.5252268796	0.0373482928	0.3112315	0.4454665132	0.2705849722	0.6039255	-0.5239460025	0.0321248344	0.3125123771	0.4307603974	0.2718658494	0.5938241209
Capsl	0.2009652441	0.9815356958	-0.5180288727	0.789181749	0.5761240903	0.6954633973	0.4522963588	0.8785498915	-0.7189941168	0.4438684211	0.3751588462	0.9523260627	0.2513311147	0.9957486164
Capza1	-0.1171004957	0.9999999098	1.0917059074	0.9642188574	-2.4276569167	0.3531596692	-2.6230404815	0.2714243337	1.2088064031	0.9406241836	-2.3105564209	0.3976884984	-2.5059399858	0.3059904334
Capza2	0.0937158632	0.9883501689	0.0503753611	0.9999945464	-0.8240863519	2.13E-03	-0.9107932037	0.0005671138	-0.0433405021	0.999998474	-0.9178022151	0.0003316225	-1.004509067	7.60E-05
Capza3	0.1793868109	0.9585602387	-0.047758125	0.9999998758	0.6029871991	0.3615467988	0.7838509491	0.123121733	-0.2271449359	0.9884291198	0.4236003882	0.7418242908	0.6044641382	0.3468109989
Capzb	0.3584970358	0.7738572763	-0.3042030764	0.9895407301	1.4688770625	0.0132279986	1.4308761366	0.0169106704	-0.6627001122	0.6093776665	1.1103800267	0.0933296082	1.0723791008	0.1141772998
Car1	-0.1837705427	0.9998614203	-0.1901707546	0.9999940237	1.6568839213	0.234021359	2.7198289676	0.0084721121	-0.0064002119	1	1.840654464	0.1338476074	2.9035995103	0.0031050695
Car10	-0.1039009669	0.9851209756	-0.3066312037	0.7024604331	0.3230503241	0.6502965811	0.4045325463	0.3981926237	-0.2027302368	0.9502629166	0.426951291	0.3258560189	0.5084335132	0.1583302351
Car11	-0.4346677169	0.0052329754	-0.0076896898	1	-0.6872314954	0.004742018	-0.255002375	0.7103294564	0.4269780271	0.1571937166	-0.2525637785	0.7180772884	0.1796653419	0.9337777798
Car12	1.3522683718	6.52E-07	-0.2820739074	0.9709250292	0.6922188704	0.2880080785	0.3424962546	0.9198820525	-1.6343422792	8.86E-05	-0.6600495014	0.3259459165	-1.0097721172	0.0322847066
Car13	0.8128324316	0.0001124388	0.0996243333	0.9998408504	0.2597341481	0.9257396834	-0.3896769167	0.6370597474	-0.7132080983	0.0610967892	-0.5530982835	0.2380809011	-1.2025093483	0.0001996138
Car14	-0.6738860833	0.1527353385	-0.7067700185	0.5666747954	0.5536945185	0.8011232672	1.3699284074	0.0292534455	-0.0328839352	0.9999999996	1.2275806019	0.0561167464	2.0438144907	0.0002005176
Car15	0.1138995577	0.86243375	0.3968743333	0.109020712	0.4495784537	0.0499999599	0.5063365556	0.0198510625	0.2829747756	0.411512377	0.335678896	0.226571985	0.3924369979	0.1046734938
Car2	0.1469653729	0.999674178	-1.5387656528	0.0573125472	0.8848169861	0.5483302944	1.6650142315	0.0324746093	-1.6857310256	0.0243220071	0.7378516132	0.7349601201	1.5180488586	0.0545971416
Car3	-1.1632084081	0.0084326557	0.2825175	0.9978600949	-1.5923158796	0.0284926032	-1.2583357407	0.1320950808	1.4457259081	0.0501840487	-0.4291074715	0.9718314377	-0.0951273326	0.9999994494
Car4	-0.1842934428	0.2622975287	-0.1246244792	0.953988729	-0.6318654051	0.0003327785	-0.4585760069	0.0152414553	0.0596689637	0.9996286871	-0.4475719623	0.0152248305	-0.2742825641	0.3009139583
Car5a	0.3091499621	0.552561042	-0.4084045856	0.7280202524	0.4724355995	0.5790629496	0.6030346273	0.3046445274	-0.7175545477	0.1355048572	0.1632856375	0.9981335548	0.2938846652	0.9330707563
Car5b	-0.5638123141	0.0001323178	0.5206073796	0.0529400359	-0.3847832222	0.2579170239	-0.6347832222	0.0103279074	1.0844196937	1.24E-06	0.1790290919	0.9331605884	-0.0709709081	0.9998350628
Car6	0.558208703	0.2844699217	-0.3329562685	0.9797707522	1.2240656759	0.049922444	1.1311330602	0.0836617523	-0.8911649715	0.2510323819	0.6658569729	0.5823986932	0.5729243572	0.7386910194
Car7	-0.0097739476	0.9999999971	-0.604100162	0.0048775922	0.1368778009	0.9686904694	0.1677777083	0.9107268711	-0.5943262144	0.0044559385	0.1466517486	0.9560581848	0.177551656	0.8861974954
Car8	-1.8482836325	5.18E-12	0.8843632407	0.067607306	-0.854944213	0.0835550612	-0.4283933796	0.7489423857	2.7326468732	1.43E-11	0.9933394195	0.0243578771	1.4198902528	0.0003954166
Car9	0.6904988739	0.0355531141	-0.0401765	0.9999999885	1.0467925046	0.045010424	1.0767201898	0.0366819619	-0.7306753739	0.2791507765	0.3562936307	0.9286897256	0.3862213159	0.8948989097
Card10	-0.349534437	0.0238974047	0.1882854491	0.8869988914	-0.6235028148	0.0070421849	-0.165267375	0.9393353846	0.537819886	0.0227041431	-0.2739683778	0.5670086883	0.184267062	0.8994599609
Card11	0.3825906677	0.0622641102	-0.4290349769	0.3139632927	0.1501042361	0.9898296643	0.512746412	0.1511050044	-0.8116256446	0.0031869918	-0.2324864316	0.8928585432	0.1301557443	0.9961973555
Card14	-0.7177821378	1.06E-05	-0.5461220417	0.0781328298	-0.5089480139	0.1174470782	-0.0870405139	0.9996330904	0.1716600962	0.9699905542	0.2088341239	0.9157927405	0.6307416239	0.0233686144
Card6	0.2633030011	0.5856968244	-0.0712399583	0.9999881464	-0.5924960694	0.196036883	-0.710344125	0.0755490119	-0.3345429594	0.7871302931	-0.8557990705	0.0152529273	-0.9736471261	0.004017486
Card9	0.8540089818	0.0015796544	-0.1438520278	0.9995482394	1.1025661667	0.0135130246	0.8733476019	0.0803025091	-0.9978610096	0.0264436984	0.2485571848	0.9836080098	0.01933862	0.9999999999
Carf	-0.1158805726	0.5872766265	0.3234075185	0.0611498266	0.0498792315	0.999618733	0.0409701574	0.9999105419	0.4392880912	0.0030169888	0.1657598041	0.6794097908	0.1568507301	0.7334183263
Carhsp1	-0.5968506293	1.94E-06	0.0944092176	0.9959930877	-0.5122624491	0.0178668335	-0.6511326806	0.0013273804	0.6912598469	0.0003760254	0.0845881802	0.998228417	-0.0542820513	0.9999292244
Carkd	0.0733569578	0.9244872088	0.1446801273	0.7946402396	-0.0780114468	0.9914220672	-0.0902391319	0.9792504926	0.0713231695	0.9954882162	-0.1513684046	0.7575735666	-0.1635960897	0.6839056168
Carns1	-0.4381571132	0.0004656532	0.1023654722	0.9923610127	-0.2797286944	0.4140825252	0.0833329722	0.998038653	0.5405225855	0.0069597631	0.1584284188	0.9139037818	0.5214900855	0.0101303055
Cars	-0.0985855182	0.9637507498	0.5982595139	0.0139555321	-0.2777629398	0.5898868053	-0.4222907176	0.1543947368	0.6968450321	0.0020188414	-0.1791774217	0.9235709672	-0.3237051994	0.405096731
Cars2	0.1777188558	0.2582603434	-0.183941	0.7074715767	0.2694575648	0.2900394599	0.3688502037	0.0609286816	-0.3616598558	0.0604522296	0.091738709	0.9906716324	0.1911313479	0.6671318105
Cartpt	0.1484711955	0.9628749639	0.7941418472	0.0387808963	-0.5618043565	0.2584933568	-0.5121694491	0.3553499498	0.6456706517	0.1280363593	-0.710275552	0.0729532702	-0.6606406446	0.1128762881
Casc1	0.1524835224	0.8487243287	0.1492106343	0.9867007993	0.3979957731	0.3413830167	0.277006375	0.7343724979	-0.0032728882	1	0.2455122507	0.8313828688	0.1245228526	0.9960597071
Casc3	-0.1056050919	0.5185959958	0.2055818704	0.2759705193	-0.1568112315	0.5777483385	-0.2036506296	0.2854991718	0.3111869623	0.0214752453	-0.0512061396	0.9987318495	-0.0980455377	0.9309171351
Casc4	-0.3841588846	0.0504016985	-0.0314388472	0.9999998824	0.4173299028	0.3146506151	0.4826841852	0.1770165633	0.3527200374	0.4958942149	0.8014887874	0.0027134052	0.8668430698	0.0009873894
Casc5	0.8495796496	0.0028939055	-0.4719278148	0.7133363079	0.5964750324	0.4603315179	1.0210194769	0.0372019709	-1.3215074644	0.0022922641	-0.2531046172	0.9859111231	0.1714398273	0.9989319123
Casd1	-0.0015824567	1	0.2103795394	0.5627276915	0.0130958819	0.9999999955	0.0320758819	0.9999947326	0.2119619961	0.5478721405	0.0146783387	0.9999999899	0.0336583387	0.9999930911
Cask	-0.2488981357	0.1565808608	0.3056179167	0.3926497075	-0.1300680556	0.9785233001	-0.3643926389	0.2115526486	0.5545160524	0.0109284815	0.1188300801	0.988148069	-0.1154945032	0.9900776964
Caskin1	-0.2008412783	0.2293275605	0.1377733727	0.9407827386	-0.3313100995	0.1829852366	-0.3121944051	0.2355662822	0.338614651	0.1527536996	-0.1304688212	0.9569488469	-0.1113531268	0.9825674167
Caskin2	-0.3954467719	0.0001184314	-0.0749468681	0.9965945341	-0.3411686042	0.079098648	-0.2231277014	0.4580153448	0.3204999038	0.1025212342	0.0542781677	0.9996729341	0.1723190705	0.7330248987
Casp1	1.3905541571	1.91E-10	0.4869681991	0.4048590086	1.2602419491	0.0001994855	0.4311709306	0.5440980416	-0.903585958	0.0097330865	-0.130312208	0.9990919146	-0.9593832265	0.0052076113
Casp12	0.2987149135	0.9516950251	0.3537476806	0.9903214229	-0.5430479676	0.8990100045	-1.1322287546	0.2107514916	0.0550327671	0.9999999924	-0.8417628811	0.522300361	-1.4309436681	0.0518485288
Casp14	0.1098813846	0.9999953235	-0.12863275	0.999999516	1.4338540556	0.3095763611	1.9934695648	0.0622317799	-0.2385141346	0.9999479476	1.3239726709	0.3859495501	1.8835881802	0.0786715986
Casp2	0.2465272714	0.0105962987	0.0056269722	1	-0.0943367315	0.9682364263	-0.0734356204	0.9929093056	-0.2409002991	0.2199098193	-0.3408640028	0.0262997007	-0.3199628917	0.0432570974
Casp3	0.4716595337	0.0954079406	1.0629969838	0.004659048	0.3879387894	0.7261142618	-0.1355250532	0.9992022713	0.5913374501	0.2566765484	-0.0837207443	0.9999795382	-0.6071845869	0.2306078593
Casp4	1.568701648	2.01E-13	-0.0778190856	0.999969173	1.0996964699	7.60E-04	-0.2264157523	0.9574592931	-1.6465207336	1.21E-07	-0.4690051781	0.3854198945	-1.7951174003	2.59E-08
Casp6	0.5818922094	0.256071812	-0.3956893148	0.9510172259	-0.2858714907	0.9926504677	-0.9802583426	0.1888988127	-0.9775815242	0.1780525505	-0.8677637001	0.2919822237	-1.562150552	0.0051641525
Casp7	0.6711660705	7.91E-05	-0.3437119352	0.5425878909	1.004019963	0.0001971094	0.6420648241	0.0330433109	-1.0148780057	9.50E-05	0.3328538925	0.5729179288	-0.0291012464	0.9999999461
Casp8	0.8871525294	0.0001043589	-0.738429294	0.0938322279	0.7687478819	0.0735383477	0.0632055671	0.9999973723	-1.6255818234	2.80E-06	-0.1184046474	0.9997188474	-0.8239469623	0.039402475
Casp8ap2	-0.0715792041	0.999706205	-0.7518268056	0.0617110416	-0.3996134491	0.6461386303	-0.3091455787	0.8592354335	-0.6802476015	0.1017886057	-0.328034245	0.8217318673	-0.2375663746	0.9620611951
Casp9	0.2367614049	0.2191526332	0.3639844213	0.2355871304	0.2157310417	0.7830242262	0.1718204398	0.9174579365	0.1272230164	0.9845609982	-0.0210303632	0.9999999759	-0.0649409651	0.9998467927
Casq1	-1.4064618868	0.0002382443	-0.5203331296	0.8809831659	0.016424	1	0.6245124259	0.7544127272	0.8861287571	0.3688112979	1.4228858868	0.0296667332	2.0309743127	0.0005746126
Casq2	-1.2347008024	1.29E-07	-0.1033855139	0.9999053434	-0.5649000046	0.340231494	0.0351326806	0.9999999786	1.1313152885	0.0021409894	0.6698007977	0.1631189614	1.2698334829	0.000448766
Casr	-0.6753533889	0.0032751328	0.3146899907	0.8574299605	-0.9304804722	0.0127349309	-0.6629682037	0.1397978466	0.9900433796	0.0052030966	-0.2551270833	0.9485537082	0.0123851852	1
Cass4	0.2806736368	0.0261818543	0.2645691389	0.3753468076	0.5201180741	0.0052774113	0.0687074722	0.9990408193	-0.0161044979	0.9999999874	0.2394444373	0.4806509443	-0.2119661645	0.6213692595
Cast	-0.1147214412	0.9101013515	0.1114527824	0.993915279	0.1717702824	0.9272922243	0.1751425509	0.9201104592	0.2261742236	0.765504248	0.2864917236	0.5175970416	0.2898639922	0.5038242662
Casz1	-0.5335864882	0.051751958	-0.6230735787	0.2453726787	0.0577650787	0.9999989682	0.7173886898	0.1295820989	-0.0894870905	0.9999723415	0.591351567	0.2845824941	1.2509751781	0.0006082503
Cat	0.2033123077	0.9938829399	-1.2205521065	0.1260810173	1.0858625694	0.2181196695	1.1932567593	0.1416790732	-1.4238644142	0.0420723353	0.8825502618	0.4266387753	0.9899444516	0.2963308455
Catsper1	-0.0451911944	0.9998309653	0.4530820463	0.1268658214	-0.4391286944	0.148716491	-0.1811851759	0.9290831814	0.4982732407	0.0644081474	-0.3939375	0.2270670423	-0.1359939815	0.9861391984
Catsper2	-0.371165977	0.0203601151	0.1408899097	0.9797393666	-0.3167746273	0.4543863575	-0.1759490718	0.9324609247	0.5120558868	0.0464625312	0.0543913497	0.9999753211	0.1952169053	0.8914662952
Catsper3	-0.0648157585	0.9890695307	0.2880313426	0.308646125	-0.127266713	0.959315547	-0.2562100463	0.4385879637	0.3528471011	0.1182208238	-0.0624509544	0.9996245871	-0.1913942877	0.7479642862
Catsper4	-0.0375775662	0.9998235683	-0.1268923935	0.9704087815	-0.1348225787	0.9587417021	0.179990963	0.8379080591	-0.0893148273	0.9968500385	-0.0972450125	0.9944624669	0.2175685292	0.6774679747
Catsperb	-0.1174158702	0.9485890875	0.4181457431	0.2579981198	-0.0619915718	0.9999648642	-0.0435403218	0.9999976879	0.5355616132	0.0668183975	0.0554242984	0.9999864614	0.0738755484	0.999880273
Catsperg1	0.1860063686	0.9379586169	-0.269124625	0.9587600892	1.0162541713	0.0144292164	1.0707047269	0.0087903061	-0.4551309936	0.6278302164	0.8302478027	0.0603613933	0.8846983583	0.0381943558
Catsperg2	-0.1169393045	0.9999546612	1.1240995417	0.3195993491	-1.2592862454	0.2079672923	-1.1736595324	0.2747339265	1.2410388462	0.2077341211	-1.1423469409	0.289547623	-1.0567202279	0.3761322002
Cav1	0.0567548851	0.9999977856	-0.0754792708	0.9999993804	-0.2183294097	0.9981933364	-0.4911548264	0.826104528	-0.132234156	0.9999570325	-0.2750842949	0.9921790167	-0.5479097115	0.7385752184
Cav2	0.3379779904	0.0261974818	-0.3443355602	0.2915629709	0.1330878194	0.9789279963	-0.2701118565	0.5635150022	-0.6823135506	0.0013583731	-0.2048901709	0.8237472356	-0.6080898469	0.0055354069
Cav3	-1.0321862302	3.39E-07	-0.2448777616	0.9339056331	-0.2914010023	8.53E-01	0.7130003634	0.0555571999	0.7873084687	0.0217595548	0.7407852279	0.0358977818	1.7451865937	4.46E-08
Cbfa2t2	-0.0671677041	0.9855774449	-0.0344363704	0.9999950403	0.0576024954	0.999756028	-0.0399772269	0.9999843224	0.0327313337	0.9999969818	0.1247701994	0.9629184229	0.0271904772	0.9999992924
Cbfa2t3	-0.01017711	0.9999999992	-0.3316566204	0.511290786	0.1785894676	0.9553385793	0.3752051157	0.3704341099	-0.3214795103	0.5400665937	0.1887665776	0.9422311806	0.3853822258	0.3286000014
Cbfb	0.3304762639	0.0038349811	-0.236834338	0.4641895157	0.1850537639	0.7280435484	-0.0041303565	1	-0.5673106019	0.000854763	-0.1454225	0.897366217	-0.3346066204	0.1160246552
Cbl	0.603029266	3.11E-05	-0.2740211898	0.6187816252	0.3247009861	0.4271105322	0.1429548287	0.9780754242	-0.8770504558	7.73E-05	-0.2783282799	0.5970122314	-0.4600744373	0.0947792824
Cblb	0.04681611	0.9998707025	-0.6557044491	0.0154961733	0.2834205972	0.6772040665	0.3848574491	0.3375245165	-0.7025205591	0.0061428537	0.2366044872	0.8313049589	0.338041339	0.475564249
Cblc	0.0580431549	0.9655923747	-0.0916067917	0.9639624911	0.2547085324	0.143581931	0.3231768426	0.0319249143	-0.1496499466	0.6903998324	0.1966653775	0.3796282295	0.2651336877	0.1052476101
Cbll1	-0.0113429733	0.9999999932	-0.7767083704	0.0003046322	-0.0357131157	0.9999982931	0.0715215602	0.9996657792	-0.7653653971	0.0002622217	-0.0243701425	0.999999924	0.0828645335	0.9991159206
Cbln1	-0.0930463429	0.957709577	-0.0693597546	0.9996522442	-0.1934326713	0.8381292755	0.035525338	0.9999978255	0.0236865883	0.9999999193	-0.1003863283	0.9957609492	0.1285716809	0.9799107512
Cbln2	-0.2958878291	0.7869834774	-0.314601912	0.9644171986	0.460734037	0.7908846416	0.5038861667	0.7136189606	-0.018714083	1	0.7566218661	0.2581784729	0.7997739957	0.2050542694
Cbln3	0.3379677853	0.3149023336	-0.113534088	0.9996350127	0.4704406343	0.4454575298	0.5283897546	0.3158222783	-0.4515018732	0.4842919115	0.132472849	0.9989871981	0.1904219694	0.9885921343
Cbln4	-0.106431219	0.9996257711	0.4344265	0.872540815	-0.8106930833	0.2661746748	-0.836255213	0.2361020028	0.540857719	0.7052563072	-0.7042618643	0.407754219	-0.7298239939	0.3664262181
Cbr1	-0.0390003312	0.9999998827	0.7967599769	0.3329567417	0.3215439352	0.9784262557	0.2336094907	0.997114318	0.835760308	0.2695061242	0.3605442664	0.9605813277	0.2726098219	0.9925634348
Cbr2	-1.0653054706	3.63E-10	-0.3103104421	0.6326148072	-1.0039460208	0.0001434179	-1.1245587292	2.27E-05	0.7549950285	0.0046742212	0.0613594498	0.9999784506	-0.0592532585	0.999983508
Cbr3	-0.0288822222	0.9999992346	0.1469989352	0.9952435053	-0.6246067593	0.0883623175	-0.911573287	0.0035625682	0.1758811574	0.9860638043	-0.595724537	0.104344092	-0.8826910648	0.003812167
Cbr4	-0.4285437959	0.0194953299	-0.4361635787	0.2574257012	-1.0364334398	8.63E-05	-1.0328971898	9.21E-05	-0.0076197828	1	-0.6078896439	0.0363188872	-0.6043533939	0.0380087877
Cbs	-0.0049013782	0.9999999998	-0.0120297454	0.9999999939	-0.1121829167	0.9364707926	-0.0299161111	0.9999920232	-0.0071283672	0.9999999999	-0.1072815385	0.9511151708	-0.0250147329	0.999998207
Cbwd1	-0.3165409957	0.01916912	0.3337352222	0.2221692248	-0.3409964444	0.2028840843	-0.0832836667	0.997956948	0.6502762179	0.0006405367	-0.0244554487	0.9999998225	0.2332573291	0.607805815
Cbx1	-0.0430575128	0.9999511407	0.5484159167	0.0838907929	-0.6085068611	0.0419452656	-0.6130134815	0.0398571683	0.5914734295	0.0441012809	-0.5654493483	0.0606537396	-0.5699559687	0.0574797271
Cbx2	0.1955998803	0.4657422272	0.0895604074	0.9987310957	0.3374733009	0.3550637681	0.5708404537	0.0192965773	-0.1060394729	0.9962685498	0.1418734206	0.9768026671	0.3752405734	0.2315825752
Cbx3	0.0455888344	0.9999962384	0.7838370324	0.1024397662	-0.2665065787	0.9625168183	-0.2706042639	0.9593013215	0.738248198	0.1289741325	-0.3120954131	0.9179459171	-0.3161930983	0.9126281396
Cbx4	-0.1676524567	0.9994884203	0.0764042847	0.9999999612	-1.3997083542	0.1486702449	-1.3182401597	0.1964695161	0.2440567415	0.9997227266	-1.2320558974	0.2454042472	-1.150587703	0.3168926928
Cbx5	-0.2892118697	0.0648622075	-0.0256308333	0.9999998357	-0.6128413889	0.0047057304	-0.5618864352	0.0116038822	0.2635810363	0.5483874754	-0.3236295192	0.3101356846	-0.2726745655	0.5086411338
Cbx7	-0.3018867468	0.2943961927	-0.1938183102	0.9708237499	-0.3355080324	0.672796574	-0.2181353472	0.9449154353	0.1080684366	0.9993897896	-0.0336212856	0.9999999214	0.0837513996	0.9999062
Cbx8	-0.0002625951	1	0.3602111157	0.908524275	-0.7648387917	0.2135136767	-0.6635558287	0.3572397357	0.3604737108	0.9101571614	-0.7645761966	0.2004196698	-0.6632932336	0.345677515
Cby1	0.1540762137	0.9836295028	0.650725537	0.29231602	0.8508962315	0.0824550775	0.9885724815	0.0289714402	0.4966493234	0.5896361269	0.6968200178	0.2118059323	0.8344962678	0.0824589118
Cc2d1a	0.1697853435	0.9591836216	0.0241331319	0.9999999992	0.8627863727	0.0496069305	0.7724378542	0.1001934971	-0.1456522115	0.9991639292	0.6930010292	0.1618609624	0.6026525107	0.2927848243
Cc2d1b	0.2062227313	0.9771424246	-0.2934633958	0.9869942889	0.9978581782	0.1262307911	1.1197105394	0.0642329417	-0.4996861271	0.8093196109	0.7916354469	0.3206016169	0.913487808	0.180022743
Cc2d2a	0.1273694829	0.6548608533	0.4076710926	0.0361400485	0.3595790556	0.0848693706	-0.1308598333	0.9366905194	0.2803016097	0.264400278	0.2322095726	0.4772855886	-0.2582293162	0.3531053478
Cc2d2b	0.2018885999	0.7539200479	-0.2022233588	0.968083267	0.3720721968	0.5914029921	0.3509368727	0.6538446343	-0.4041119587	0.4899802283	0.1701835969	0.9890263684	0.1490482728	0.995314024
Ccar1	0.087096078	0.9543376081	-0.2806553287	0.388395173	0.0981152269	0.9934064163	0.0909806435	0.9959656828	-0.3677514067	0.12190464	0.0110191489	0.9999999997	0.0038845655	1
Ccbe1	-0.1156198259	0.9600998916	-0.0622810972	0.9999715459	0.3169461713	0.6005475284	-0.0315660972	0.9999998566	0.0533387286	0.9999921582	0.4325659972	0.2431445488	0.0840537286	0.9997551565
Ccbl1	-0.7749451838	0.000351828	-0.234137	0.9611487037	-1.393851537	4.19E-05	-0.8725191296	0.0180655943	0.5408081838	0.2832512563	-0.6189063533	0.158500148	-0.0975739459	0.9998944728
Ccbl2	-0.5292073697	7.25E-05	-0.2405258472	0.6664481078	-0.4962594583	0.0369562382	-0.4222795509	0.1062481367	0.2886815224	0.4555035487	0.0329479113	0.9999990299	0.1069278187	0.9941700016
Ccbp2	-1.1334388974	5.66E-07	0.6169021852	0.2227830127	-0.534241125	0.3705985413	-0.032385037	0.999999986	1.7503410826	4.16E-07	0.5991977724	0.2367314877	1.1010538604	0.0021412008
Ccdc101	-0.1159023248	0.846908917	-0.543596	0.0093578379	0.154586037	0.9255524061	0.3838070093	0.1251437295	-0.4276936752	0.0578217732	0.2704883618	0.4551826267	0.499709334	0.0167871546
Ccdc102a	0.0336410075	0.9999976362	-0.1625883194	0.9913893503	0.6595558009	0.0663661876	0.5546291343	0.1726817803	-0.1962293269	0.9745891021	0.6259147934	0.0815561487	0.5209881268	0.2131968452
Ccdc103	0.2091117687	0.1920604334	0.1065227338	0.9857902339	0.0412931968	0.9999822073	0.0877127801	0.9958468899	-0.1025890349	0.9893364098	-0.1678185719	0.8528272507	-0.1213989886	0.9708802939
Ccdc104	-0.0375538734	0.9999984081	0.7250946273	0.099209306	-0.1934028264	0.990668106	-0.3847422708	0.723679491	0.7626485007	0.0642954276	-0.155848953	0.9978903433	-0.3471883974	0.8100220496
Ccdc105	0.1522505828	0.9988678826	-0.7433783079	0.5876740878	0.9956506505	0.2635131585	1.0644803727	0.2012517307	-0.8956288907	0.3643013281	0.8434000677	0.4342628914	0.9122297899	0.3434123664
Ccdc106	0.039702304	0.9999418449	-0.0649635116	0.9999187152	0.2260163495	0.8215318808	0.4102527384	0.2153953684	-0.1046658155	0.9976803284	0.1863140456	0.925765061	0.3705504345	0.3030701898
Ccdc107	-0.0190125678	0.9999999587	-0.6246525856	0.0654486268	0.0744301458	0.9999478035	0.3994874606	0.4494322782	-0.6056400178	0.0702443569	0.0934427137	0.9997407535	0.4185000285	0.3852447324
Ccdc108	0.1219581335	0.6491597234	0.1935818194	0.6342516381	0.061627838	0.9992038304	0.0440826991	0.9999315048	0.0716236859	0.997898584	-0.0603302956	0.9993703611	-0.0778754345	0.9962971421
Ccdc109a	-0.51347268	0.2153745375	-0.8316405718	0.1855828179	0.6764318356	0.39323795	0.9258241042	0.1085780779	-0.3181678917	0.9638546955	1.1899045157	0.0148397861	1.4392967842	0.0018468646
Ccdc109b	0.3165405502	0.4505171306	-0.2617180324	0.9466504912	0.0391006713	0.999999935	-0.6727191898	0.1470973026	-0.5782585826	0.2670989992	-0.2774398789	0.9302977601	-0.98925974	0.0069248443
Ccdc11	-0.1296850502	0.5080288807	0.1661523287	0.7201534515	-0.0158096157	0.9999999606	0.0388450602	0.9999564063	0.2958373789	0.1205261036	0.1138754345	0.9455408342	0.1685301104	0.7051952019
Ccdc110	-0.3178083793	0.4276302727	-0.3792090417	0.7212233768	-0.7325753843	0.0844619172	-0.4702609398	0.4918503641	-0.0614006624	0.9999976898	-0.414767005	0.627936288	-0.1524525605	0.9979604903
Ccdc111	0.2275572137	0.8560530827	0.5980652407	0.3468546736	-0.8044185093	0.0945117244	-1.0882529074	0.0091064848	0.3705080271	0.8318802633	-1.0319757229	0.0119974217	-1.3158101211	0.0006702753
Ccdc112	-0.2166517596	0.9944724554	0.7418412639	0.7116018225	-1.3258182731	0.1237523198	-1.4158949861	0.0855183434	0.9584930235	0.4227769822	-1.1091665135	0.2603621539	-1.1992432265	0.1870266048
Ccdc113	-0.0225279145	0.9999921058	0.0223042685	0.9999997796	-0.3496858241	0.1062754416	-0.4821460556	0.0092506752	0.044832183	0.9999549886	-0.3271579095	0.1382087486	-0.459618141	0.0115825297
Ccdc114	0.0200175694	0.9999995173	-0.3757776157	0.2364390887	-0.0788140509	0.9994582214	-0.1593755324	0.9519958253	-0.3957951852	0.1769008862	-0.0988316204	0.9975566254	-0.1793931019	0.9152446844
Ccdc115	0.1095688376	0.9738418281	-0.2005424907	0.9392778261	0.5303844537	0.1109692944	0.4507485278	0.2385659718	-0.3101113283	0.6443912586	0.4208156161	0.2945100835	0.3411796902	0.536793812
Ccdc116	0.2380592447	0.1946173504	0.3561600139	0.2349867694	-0.0088395	1	-0.0313697546	0.999999247	0.1181007692	0.9887809307	-0.2468987447	0.6320361242	-0.2694289993	0.5329705587
Ccdc117	-0.1516094263	0.2803163369	0.2675135509	0.1708960654	-0.5133731157	0.0005185029	-0.3036447824	0.0875685137	0.4191229772	0.0048382253	-0.3617636895	0.0209609212	-0.1520353561	0.7559055711
Ccdc12	0.2115899103	0.9983283296	-1.083317125	0.4702591776	1.6424251898	0.0887654916	1.7789456991	0.0533736317	-1.2949070353	0.26051153	1.4308352796	0.1688971279	1.5673557888	0.1045062004
Ccdc120	0.1005079861	0.8619323596	-0.1396797222	0.9193768676	0.2049968287	0.6423489966	0.2879647917	0.2666406753	-0.2401877083	0.4563460138	0.1044888426	0.984060519	0.1874568056	0.7293012284
Ccdc121	-0.1453607628	0.9744645522	0.0498925278	0.9999995384	-0.3518888148	0.7945265641	-0.3971546481	0.687809733	0.1952532906	0.9903147729	-0.206528052	0.9862813256	-0.2517938853	0.9569368252
Ccdc122	0.8375417756	0.0075069147	0.7010309815	0.3575607972	0.2238132037	0.9956235927	-0.3871100833	0.9010936222	-0.1365107942	0.9998781873	-0.6137285719	0.5010177384	-1.224651859	0.0117047248
Ccdc123	-0.0632894679	0.9920360783	0.4231003611	0.0508972497	0.0162226759	0.9999999901	-0.0940732037	0.9942737157	0.4863898291	0.013516756	0.0795121439	0.998272974	-0.0307837358	0.9999985945
Ccdc124	-0.3233571538	0.8857190008	-0.5910034537	0.7846469537	-0.1561586389	0.9999375348	-0.1344153981	0.9999799632	-0.2676462999	0.9972153387	0.167198515	0.9999050203	0.1889417557	0.9997645301
Ccdc125	0.6552513579	8.84E-05	0.0131287083	0.9999999999	1.2033639398	6.10E-06	1.5480663009	6.57E-08	-0.6421226496	0.0236784248	0.5481125819	0.0763531	0.892814943	0.000568185
Ccdc126	0.056177398	0.9996566052	0.4292453912	0.2749423411	0.2841309236	0.7224330573	0.2012081921	0.9345260519	0.3730679932	0.4174789896	0.2279535256	0.8839351357	0.1450307942	0.9902395231
Ccdc127	-0.3333233002	0.0042525154	-0.3323101806	0.1447849327	-0.3961815231	0.0509952978	-0.06210775	0.9994793216	0.0010131197	1	-0.0628582229	0.9994787535	0.2712155502	0.3188413619
Ccdc129	-0.0993429519	0.9277563387	-0.3893123287	0.1234916671	-0.1293345509	0.9727199495	-0.2098990417	0.7451366013	-0.2899693768	0.3874058556	-0.029991599	0.9999992941	-0.1105560897	0.989845534
Ccdc13	-0.027314109	0.9999765711	-0.4882188241	0.0131980581	-0.3162178056	0.2209904445	-0.3300026667	0.1838727721	-0.4609047151	0.0181072717	-0.2889036966	0.2974072452	-0.3026885577	0.2492174358
Ccdc130	0.2819920791	0.8514762687	-0.407906037	0.8945688606	0.9315774815	0.1315454861	0.9574777593	0.1138080155	-0.6898981161	0.4081965244	0.6495854024	0.4792725386	0.6754856802	0.4329961149
Ccdc132	0.0187854199	0.9999930408	0.2098953611	0.4245571017	-0.2046016296	0.4538348236	-0.3694151019	0.0232881014	0.1911099412	0.5249018717	-0.2233870495	0.3423168951	-0.3882005217	0.011984644
Ccdc134	-0.1380664236	0.0754851909	0.0725475116	0.9538337297	-0.3578678125	0.0004923196	-0.3606231366	0.0004398653	0.2106139352	0.0782805786	-0.2198013889	0.0590851678	-0.222556713	0.0542363566
Ccdc135	0.2362309893	0.9338423675	-0.4439539306	0.847367531	0.6334869491	0.515979835	0.7086610694	0.387619052	-0.6801849199	0.4241797149	0.3972559598	0.908354751	0.4724300801	0.8053448061
Ccdc136	-0.2424578622	0.9297928004	0.5882830833	0.614241154	0.6494526667	0.5035498787	1.1861186389	0.0301617443	0.8307409455	0.2225487319	0.8919105288	0.1608753893	1.4285765011	0.0039666662
Ccdc137	0.2427680908	0.9634204805	-0.7349160972	0.5071137851	1.0468697361	0.14814816	1.084413625	0.1238118634	-0.977684188	0.1898664838	0.8041016453	0.392982675	0.8416455342	0.3407507115
Ccdc138	-0.094888125	0.9821529823	0.4459017824	0.1793207185	-0.0934524306	0.9991446881	-0.4459671991	0.1792013807	0.5407899074	0.0534597259	0.0014356944	1	-0.3510790741	0.4110390223
Ccdc14	-0.0746718723	0.9993512896	-0.0067421644	1	0.3068221875	0.8202202217	0.4379102894	0.4691167472	0.067929708	0.9999897447	0.3814940598	0.6197918899	0.5125821617	0.2810874406
Ccdc141	-0.1201960534	0.9846558375	-0.1272936389	0.9988070786	0.4568712222	0.4197249712	0.7070503889	0.0591864599	-0.0070975855	1	0.5770672756	0.1694114958	0.8272464423	0.0140921708
Ccdc142	-0.2018523985	0.7811477279	0.2553665046	0.910385282	-0.8056984028	0.0181994596	-0.5796969676	0.1614782823	0.4572189031	0.3828103991	-0.6038460043	0.1199083301	-0.3778445691	0.6054089717
Ccdc144b	0.0397956437	0.9998283186	-0.1576370486	0.9324804645	0.2846328125	0.4511657123	0.3727652199	0.1754116964	-0.1974326923	0.8172657494	0.2448371688	0.6165180081	0.3329695762	0.2654986185
Ccdc146	-0.0808794343	0.9949619391	0.1979233079	0.9323554144	0.0399066412	0.9999990024	0.1134030301	0.9975753543	0.2788027422	0.7174221443	0.1207860755	0.9965489408	0.1942824644	0.9401813178
Ccdc147	0.2603629209	0.4145675396	-0.7163943796	0.021585051	0.4220186759	0.3748272389	0.5285806435	0.1577677492	-0.9767573006	0.0004512898	0.161655755	0.9880809752	0.2682177226	0.8317286388
Ccdc148	-0.0878516122	0.9483203943	-0.1222380972	0.9726929316	-0.1206014306	0.9747088464	-0.0401243009	0.999988296	-0.034386485	0.9999967979	-0.0327498184	0.9999978106	0.0477273113	0.9999600504
Ccdc15	0.3508563718	0.8566915778	-0.5706922037	0.8320064863	1.5878006667	0.0154670628	1.6167141389	0.0131763273	-0.9215485755	0.3364887509	1.2369442949	0.0861950747	1.2658577671	0.0746131062
Ccdc150	-0.0030338141	1	-0.4236364352	0.3247589035	0.4371202778	0.2917301207	0.3534472222	0.5294903419	-0.4206026211	0.3199951441	0.4401540919	0.2714163082	0.3564810363	0.5122228893
Ccdc151	0.0879476453	0.8563443514	0.0860567407	0.9876705012	-0.045786963	0.9998376534	-0.045399	0.9998474594	-0.0018909046	1	-0.1337346083	0.8747321939	-0.1333466453	0.8763771648
Ccdc152	-0.7234120919	0.030699071	-0.0860182083	0.9999962833	-1.1855837639	0.0210217447	-1.0898269583	0.0411982258	0.6373938835	0.465855645	-0.462171672	0.799307349	-0.3664148665	0.9285966974
Ccdc153	0.3019436891	0.9785174412	-0.9309831806	0.5928417822	1.6750204769	0.0596991043	1.7677341343	0.0410310538	-1.2329268697	0.2663617918	1.3730767877	0.1671959954	1.4657904452	0.1194050449
Ccdc154	-0.0663922126	0.9961192334	0.4029166157	0.1688400041	-0.2087463009	0.825982364	0.0077779352	1	0.4693088283	0.0644921147	-0.1423540883	0.9740832643	0.0741701478	0.9996602029
Ccdc155	0.1506637938	0.9683963942	0.2754008843	0.9286429713	0.470914125	0.500902723	0.4876304676	0.4607584186	0.1247370905	0.9995367749	0.3202503312	0.8593985003	0.3369666738	0.8260465774
Ccdc157	0.0978399306	0.9919626537	0.1351379398	0.9964273006	0.5268280787	0.1745095854	0.4630264583	0.2942220544	0.0372980093	0.9999997907	0.4289881481	0.3651827192	0.3651865278	0.5542077215
Ccdc158	-0.1931924071	0.0329308389	0.0377348241	0.9998479746	-0.167483	0.5037100766	-0.0769214722	0.9809869076	0.2309272311	0.1579466601	0.0257094071	0.999992502	0.1162709348	0.8481001056
Ccdc159	0.2741343558	0.3212685145	-0.143598625	0.9926205417	0.6730069306	0.0277997648	0.0154229491	0.9999999997	-0.4177329808	0.3379127685	0.3988725748	0.3906425235	-0.2587114067	0.8341554622
Ccdc160	-0.1691925641	0.7971671086	-0.7366529167	0.0096658051	-0.0771808333	0.9998843823	0.0138095833	0.9999999998	-0.5674603526	0.0681395898	0.0920117308	0.9996144562	0.1830021474	0.9650443153
Ccdc162	0.0417457179	0.9995229458	-0.3213689722	0.2239210963	0.0504703333	0.9999288076	0.1659072315	0.8687082954	-0.3631146902	0.1151506204	0.0087246154	0.9999999999	0.1241615135	0.9701195915
Ccdc163	0.2723759391	0.1880204822	-0.1160374815	0.995252891	-0.4519411852	0.1424828712	-0.6069864167	0.0197487827	-0.3884134206	0.260856522	-0.7243171243	0.0024085684	-0.8793623558	0.000149847
Ccdc18	0.1266752788	0.971440001	0.2460317639	0.9123955619	-0.1361418935	0.9972525569	-0.1601043472	0.9920633937	0.119356485	0.9989741985	-0.2628171724	0.8833799634	-0.2867796261	0.8302232626
Ccdc19	0.2050788868	0.5886831528	0.1647414259	0.9765580122	0.5185439722	0.1120129729	0.2902409167	0.6935310666	-0.0403374608	0.9999991221	0.3134650855	0.6097883647	0.0851620299	0.9997336163
Ccdc21	-0.0568472703	0.9999700193	-0.0728750463	0.9999935145	0.4784016667	0.5312915985	0.6934428241	0.150988441	-0.016027776	1	0.535248937	0.3916685065	0.7502900944	0.0888875097
Ccdc22	0.1834123312	0.3422063137	0.2118159583	0.6793350368	0.3769034583	0.1057693579	0.2486761435	0.5047881785	0.0284036271	0.9999992577	0.1934911271	0.7627914377	0.0652638123	0.9995774073
Ccdc23	0.4790560657	0.0577195476	-0.5604409838	0.2590329206	1.3790591088	4.94E-05	1.3562396412	6.67E-05	-1.0394970495	0.0021029843	0.9000030431	0.0106356133	0.8771835755	0.0136365886
Ccdc25	-0.0260767409	0.9999999798	1.0080222477	0.0394007396	-0.3765620116	0.8774608184	-0.4004323819	0.8410582997	1.0340989886	0.0271178444	-0.3504852707	0.9135561475	-0.374355641	0.8824761682
Ccdc27	0.0855663536	0.9476292385	0.2072309583	0.6765193327	0.2716372546	0.3757530473	0.1695258657	0.8430447801	0.1216646047	0.9700131882	0.186070901	0.7750609097	0.0839595121	0.9970524696
Ccdc28a	-0.2288300043	0.9290381305	-0.3711324954	0.9156397745	-1.2694645787	0.0096388327	-1.3071745787	0.0072157956	-0.1423024911	0.9998237716	-1.0406345744	0.0436639019	-1.0783445744	0.0332873095
Ccdc28b	0.0047854754	1	0.4748901157	0.4170625773	0.425618125	0.5425126601	0.7730980324	0.0408112497	0.4701046403	0.4183324036	0.4208326496	0.5488484081	0.768312557	0.0361595039
Ccdc3	-1.0835514428	0.0001970417	-0.2376609051	0.9927564509	-0.793588081	0.2139716033	-0.8799111597	0.1322439475	0.8458905377	0.1481461004	0.2899633618	0.9769020222	0.2036402831	0.9975612521
Ccdc30	0.3134951677	0.5048533714	-0.3807616806	0.7650141948	0.710413412	0.1350195315	0.5727357731	0.329723933	-0.6942568483	0.1391115756	0.3969182443	0.7275121112	0.2592406054	0.9598998458
Ccdc32	0.2251215459	0.3868981643	-0.3669526065	0.3416678673	0.3888741991	0.2804048122	0.2021398009	0.8954806153	-0.5920741524	0.0212128462	0.1637526531	0.9650751182	-0.022981745	0.9999999799
Ccdc33	0.074819922	0.9995848051	0.4147276713	0.6030103624	-0.3597839028	0.7444310963	-0.3443592269	0.7814566652	0.3399077493	0.7922798089	-0.4346038248	0.5444979859	-0.4191791489	0.5861160968
Ccdc34	0.023182125	0.9999999648	0.7346525417	0.0926813502	-0.3498510694	0.8044025754	-0.4086203287	0.6665226028	0.7114704167	0.1001497498	-0.3730331944	0.7521700613	-0.4318024537	0.6038745681
Ccdc36	0.1299704605	0.5998730036	0.1279953056	0.9336284219	0.2751586852	0.2645583969	-0.0574173333	0.9995762794	-0.0019751549	1	0.1451882247	0.8818636225	-0.1873877938	0.6831153398
Ccdc37	-0.419638344	3.89E-07	-0.1666586343	0.5488760847	-0.4506555093	0.000667022	-0.3259441204	0.0239046004	0.2529797098	0.117545756	-0.0310171652	0.9999756946	0.0936942236	0.95452969
Ccdc38	0.1863207083	0.8395539378	0.1417578843	0.997100118	0.4147904306	0.5055477007	0.4096427917	0.5197977748	-0.0445628241	0.9999995435	0.2284697222	0.9500448322	0.2233220833	0.9557805117
Ccdc40	0.2481597399	0.9882445599	-1.0385370995	0.3608114997	1.4905989653	0.0686652427	1.4716151227	0.074611576	-1.2866968394	0.1438776613	1.2424392254	0.1710119473	1.2234553828	0.1838843931
Ccdc41	0.1546934834	0.2340294582	-0.1767817338	0.5783362113	0.1027538681	0.9511335659	-0.0333580301	0.9999756258	-0.3314752172	0.0344577276	-0.0519396154	0.9994029652	-0.1880515135	0.5005718673
Ccdc42	-0.0566978034	0.9999502064	-0.2418212917	0.9579286029	0.3163618102	0.8485684669	0.1670022269	0.9954389393	-0.1851234882	0.9916800844	0.3730596136	0.7184859271	0.2237000303	0.9737948867
Ccdc43	-0.3866595876	0.4392019965	-0.7439298796	0.2207419035	-0.2856114074	0.9693107273	0.2131024815	0.9948150267	-0.357270292	0.9054009636	0.1010481802	0.9999779137	0.5997620691	0.4395631374
Ccdc45	-0.2957590524	0.3268817089	0.1336604954	0.9972931083	-0.8517070509	0.0066718223	-0.8191949676	0.0099816738	0.4294195477	0.3992746847	-0.5559479986	0.1436946958	-0.5234359152	0.1922683209
Ccdc46	-0.3135562254	0.1015197453	0.3530963565	0.397039775	-0.4347443843	0.1871267831	-0.3159781343	0.5241824575	0.6666525819	0.0075861233	-0.1211881588	0.9947809701	-0.0024219088	1
Ccdc47	-0.2715599231	0.9237963159	1.0393821852	0.131959908	-0.8719981389	0.2832038578	-0.5875057315	0.7135775876	1.3109421083	0.0242168191	-0.6004382158	0.6906467009	-0.3159458084	0.9857017755
Ccdc48	0.4575821688	0.1334011593	-0.2367380093	0.9755973094	0.751980787	0.1023954056	0.3178734722	0.8891925403	-0.6943201781	0.1430758306	0.2943986182	0.9244452112	-0.1397086966	0.9992690131
Ccdc50	0.0454546816	0.999531232	-0.6307283704	0.0026511616	0.1898108889	0.8400376307	0.1254666296	0.9799241576	-0.676183052	0.0007673844	0.1443562073	0.9575933205	0.080011948	0.9990020112
Ccdc51	0.055471672	0.9814817283	0.2612034954	0.1726270717	-0.1292141435	0.8588136553	0.1396854398	0.8066943966	0.2057318234	0.4009628186	-0.1846858155	0.5282710319	0.0842137678	0.9853481895
Ccdc53	-0.1068595962	0.9999952691	-1.8946467222	0.0713292267	-0.6008361667	0.9643884831	-0.7889784352	0.8649005588	-1.7877871261	0.0905826859	-0.4939765705	0.989259513	-0.682118839	0.932868688
Ccdc54	-0.1301877885	0.9672004403	-0.1308077778	0.9979402281	-0.3895810648	0.5429044301	-0.4605506481	0.3524850766	-0.0006199893	1	-0.2593932764	0.891405741	-0.3303628597	0.7146463947
Ccdc55	-0.0895144231	0.978765197	-0.5849518981	0.0168873663	-0.0773183796	0.9995864867	0.0172553241	0.9999999963	-0.4954374751	0.053328284	0.0121960434	0.9999999998	0.1067697472	0.99636373
Ccdc56	-0.1771384434	0.9817601978	-0.8110533935	0.1980563847	-0.8199376065	0.1887396418	-0.9800503843	0.0729613227	-0.6339149501	0.4460116581	-0.6427991631	0.4295275696	-0.8029119409	0.1934768846
Ccdc57	-0.0651124893	0.999805491	0.1760325	0.9914992718	0.3255683796	0.7978923287	0.6941397222	0.0804966895	0.2411449893	0.9493925317	0.3906808689	0.6254796464	0.7592522115	0.0376386126
Ccdc58	0.0501360652	0.9999619301	0.818473875	0.0169022288	-0.1579091111	0.9943987657	-0.346222537	0.7076397996	0.7683378098	0.0240522739	-0.2080451763	0.9714438057	-0.3963586022	0.5602998741
Ccdc59	0.1329737361	0.9995265797	1.2299906343	0.0905800878	0.6043082269	0.7769619209	0.614708412	0.7628312532	1.0970168981	0.1531486044	0.4713344907	0.9245203155	0.4817346759	0.9160359936
Ccdc6	-0.3750460363	0.4009958402	-0.493166875	0.5985863896	0.2403357639	0.9836088253	0.6078614583	0.3615686341	-0.1181208387	0.9998833294	0.6153818002	0.3358165153	0.9829074947	0.0243909845
Ccdc60	0.1019629231	0.7898647925	-0.2477150185	0.3286976121	0.1894966944	0.6294674097	0.1393716019	0.8787955392	-0.3496779416	0.0549644773	0.0875337714	0.9906377369	0.0374086788	0.9999782291
Ccdc61	0.1742683686	0.9875586904	0.4906566111	0.7710321919	1.1340155926	0.036815399	1.22799175	0.0193817643	0.3163882425	0.9715416087	0.959747224	0.0980789688	1.0537233814	0.0537921027
Ccdc62	-0.4317166699	0.022801879	0.6320398009	0.0386843983	-0.4281239491	0.3022439171	-0.5489722824	0.0980675541	1.0637564708	4.53E-05	0.0035927208	1	-0.1172556125	0.9979485815
Ccdc63	0.1947584733	0.9607446903	-0.6932881898	0.3103565526	0.9335060694	0.0765804967	0.8914293565	0.1008733625	-0.8880466631	0.0923004503	0.7387475962	0.2326871999	0.6966708832	0.2922435325
Ccdc64	0.1745648061	0.4055330894	0.2143305255	0.6748608967	0.2233427477	0.6323554466	0.1957257106	0.7594038747	0.0397657194	0.9999903564	0.0487779416	0.9999539821	0.0211609046	0.9999999313
Ccdc64b	0.1033481533	0.9993774164	-0.1878451088	0.9982208076	0.7739612338	0.2152117424	0.9666469745	0.0669355288	-0.2911932621	0.9728650972	0.6706130805	0.3487982853	0.8632988212	0.1172766888
Ccdc65	0.1829209199	0.9789002567	-0.3666722639	0.9208807441	0.5163981528	0.688211845	0.4768175509	0.7614373941	-0.5495931838	0.6200631116	0.3334772329	0.95255721	0.2938966311	0.9765599974
Ccdc66	-0.311124531	0.0600858673	-0.454018662	0.0929700508	0.0297731898	0.9999996704	0.2903657824	0.5146534557	-0.1428941311	0.974365601	0.3408977208	0.3204915594	0.6014903134	0.0084707996
Ccdc67	0.3282248248	0.5791998175	-1.0451066157	0.0212932772	0.7503531065	0.177922206	0.6860995417	0.2585513762	-1.3733314405	0.0007549184	0.4221282817	0.772224284	0.3578747169	0.8847731708
Ccdc68	-0.1611357094	0.999826013	0.8875733611	0.7292971715	-1.1906287222	0.4118483011	-1.1212517778	0.4806548024	1.0487090705	0.5506231769	-1.0294930128	0.5719402667	-0.9601160684	0.6494010071
Ccdc69	-0.3162282404	0.0106579227	-0.4093309861	0.051515695	-0.8048614954	1.11E-05	-0.3473308009	0.1377700543	-0.0931027457	0.9938515136	-0.488633255	0.0095549791	-0.0311025605	0.9999980535
Ccdc7	0.0624097083	0.9635293033	0.0091922083	0.9999999991	0.0077798472	0.9999999998	0.153699662	0.7258345425	-0.0532175	0.9993093864	-0.0546298611	0.9991676387	0.0912899537	0.9761209346
Ccdc70	-0.0714886533	0.9917204047	-0.0627952292	0.9998498452	-0.3368331921	0.2939464177	-0.2917143032	0.4531744005	0.0086934241	1	-0.2653445388	0.5552020275	-0.2202256499	0.7499025062
Ccdc71	-0.1211175646	0.9986355244	-0.2018966458	0.99789214	-1.0389112292	0.0567228924	-0.978493544	0.083404074	-0.0807790812	0.9999979096	-0.9177936645	0.1084963432	-0.8573759793	0.1559037841
Ccdc72	-0.9397375064	0.434213016	-1.1100531759	0.7356954281	-2.5608486852	0.0271178113	-2.3287476667	0.0552007971	-0.1703156695	0.9999986597	-1.6211111788	0.3126837862	-1.3890101603	0.4915510925
Ccdc73	-0.1410416955	0.7785108888	0.1368749213	0.9774067374	-0.1440402639	0.9698121549	-0.1414737824	0.9727178284	0.2779166168	0.5429809603	-0.0029985684	1	-0.0004320869	1
Ccdc74a	-0.2701659476	0.1525574042	-0.448204662	0.1127738259	0.3989240417	0.199314023	0.502862838	0.0558883753	-0.1780387144	0.9254804968	0.6690899893	0.0033096463	0.7730287856	0.0004892411
Ccdc75	0.0801786976	0.9999529636	1.2187764861	0.0246141236	0.0670868796	0.9999996319	0.2351228287	0.9957837511	1.1385977885	0.0356122744	-0.013091818	1	0.1549441311	0.9997926983
Ccdc76	-0.1707897596	0.9161104858	0.4875014352	0.3888230254	-0.8169647685	0.0267861192	-1.0302849074	0.0026658119	0.6582911948	0.1031670847	-0.6461750089	0.1145759831	-0.8594951478	0.0140122193
Ccdc77	0.0818024551	0.9513001062	0.2180644815	0.5900781394	0.4408994352	0.0245319546	0.4205301759	0.0358591086	0.1362620264	0.9348743045	0.3590969801	0.0908395466	0.3387277208	0.1267570124
Ccdc78	0.4967617751	0.4327106685	-0.1437470532	0.9999449004	1.2923944282	0.0385193145	1.1766160486	0.0735584208	-0.6405088283	0.6458647429	0.7956326531	0.3952622349	0.6798542735	0.579826733
Ccdc79	-0.2113763323	0.5555173335	0.2324367731	0.8666829666	-0.7357732269	0.0075985982	-0.6608036898	0.021000465	0.4438131054	0.2205759458	-0.5243968946	0.0946882271	-0.4494273575	0.2088869972
Ccdc8	-0.0836758413	0.9972331605	-0.0576445023	0.9999933578	0.4568090162	0.3154881966	0.3181514236	0.7115205921	0.026031339	0.9999999885	0.5404848575	0.1470211163	0.401827265	0.4494789897
Ccdc80	-1.1710957874	0.4096819016	1.1158762639	0.8754683145	-2.557160125	0.1056003603	-2.5933722778	0.097613872	2.2869720513	0.1721441323	-1.3860643376	0.7126874867	-1.4222764904	0.6872153415
Ccdc81	-0.0137720812	0.9999999956	-0.564506125	0.094514616	0.3374877176	0.5936288644	0.316837625	0.6607170606	-0.5507340438	0.0978217094	0.3512597988	0.5424466875	0.3306097062	0.6116114381
Ccdc82	0.1323843435	0.984772486	-0.0314519653	0.9999999875	0.4284073866	0.6036644574	0.4551777801	0.5361053391	-0.1638363088	0.9968065197	0.2960230431	0.8998909144	0.3227934366	0.852624489
Ccdc83	-0.1242204274	0.7025654671	-0.4119564815	0.0396762559	-0.0824235185	0.9964066373	0.0101983796	0.9999999996	-0.2877360541	0.2610037316	0.0417969088	0.9999758997	0.134418807	0.9372469934
Ccdc84	-0.1640057179	0.9306395286	-0.23957325	0.9511593213	-0.5473183657	0.2637760865	-0.393742463	0.6281951342	-0.0755675321	0.9999822988	-0.3833126478	0.6531471586	-0.229736745	0.9624073094
Ccdc85a	-0.7439184562	0.0052544762	-0.8774243056	0.0610645216	-0.8174679167	0.0948652929	-0.7383973148	0.162205059	-0.1335058494	0.9996828338	-0.0735494605	0.9999965558	0.0055211414	1
Ccdc85b	-0.0200975096	0.9999991728	0.3643020417	0.2058196648	0.4703835463	0.0497043348	0.046867875	0.9999817178	0.3843995513	0.1488250759	0.4904810559	0.0308177369	0.0669653846	0.9997568595
Ccdc85c	-0.1369235491	0.8181637591	0.0963770741	0.9978835608	0.19945425	0.8644169776	0.0861964259	0.9990242585	0.2333006232	0.7503032034	0.3363777991	0.3457167243	0.2231199751	0.788272154
Ccdc86	-0.2763738686	0.8426054384	-0.3529309306	0.9379550177	-0.5923456065	0.554068827	-0.8356002361	0.1883038115	-0.076557062	0.9999986072	-0.3159717379	0.9667366357	-0.5592263675	0.6131418218
Ccdc87	0.4233534861	0.4741517956	0.29691425	0.9808380249	0.650879412	0.4944554887	0.6498571435	0.496218516	-0.1264392361	0.9999515924	0.2275259259	0.9966475349	0.2265036574	0.9967479261
Ccdc88a	0.8231040513	5.30E-05	0.3786363056	0.6360767591	1.0633652407	0.0011750146	0.699843713	0.0652691201	-0.4444677457	0.4470460964	0.2402611895	0.943389762	-0.1232603383	0.9991511833
Ccdc88b	0.5410206795	0.0008096223	-0.3241529815	0.5303305736	0.4709069259	0.1486537452	0.3749333148	0.3643441133	-0.865173661	0.0004101145	-0.0701137536	0.9999140909	-0.1660873647	0.9701659131
Ccdc88c	0.443568969	0.7320051314	-0.0416120602	0.9999999991	1.2294762731	0.1450948657	1.4805775694	0.0478157001	-0.4851810292	0.9435863293	0.7859073041	0.6026919368	1.0370086004	0.2839444784
Ccdc89	0.1614001325	0.8931623159	-0.5785685	0.1275952525	0.5949282593	0.1098027277	0.6390685833	0.0720010603	-0.7399686325	0.0203072065	0.4335281268	0.3875856696	0.4776684509	0.2799380928
Ccdc9	-0.0703248632	0.9996192082	0.8923629537	0.0097653414	-0.3735922778	0.6605869905	-0.6793711204	0.083793476	0.962687817	0.0032819115	-0.3032674145	0.8391824331	-0.6090462571	0.1393601096
Ccdc90a	-0.1851071015	0.4872979426	-0.5525683194	0.0184393182	-0.2532245694	0.6369941403	-0.1525898472	0.9555934194	-0.3674612179	0.2170546931	-0.0681174679	0.9997882905	0.0325172543	0.9999992693
Ccdc90b	-0.3420281207	0.5253546896	-0.3071906991	0.94162679	-1.1685130602	0.0069987406	-1.4432161157	0.0005171207	0.0348374217	0.9999999925	-0.8264849395	0.0945158488	-1.101187995	0.0099735993
Ccdc91	-0.2192013846	0.8948621429	0.2595913611	0.9749903855	0.2026027963	0.9945136667	0.5246596481	0.534728266	0.4787927457	0.6316664723	0.4218041809	0.7571319555	0.7438610328	0.1573542708
Ccdc92	0.1730415577	0.3136185938	0.1675498519	0.8096964716	0.056831912	0.9996877065	0.3260928611	0.1453201166	-0.0054917058	1	-0.1162096457	0.9675181432	0.1530513034	0.8703047924
Ccdc93	0.3519162991	0.1184494802	0.6056192407	0.0675518629	0.2563690556	0.8499140066	0.2759104444	0.799076095	0.2537029416	0.8579632242	-0.0955472436	0.9996308733	-0.0760058547	0.9999323145
Ccdc94	0.2339802372	0.9609886177	-0.6011685556	0.673038803	0.871399963	0.2651689224	1.0419592222	0.1181464387	-0.8351487927	0.2958606242	0.6374197258	0.6072768224	0.807978985	0.3319165999
Ccdc96	-0.0306667906	0.999999782	-0.5392358611	0.412553117	0.1737373796	0.9966385442	0.1192533056	0.9997618876	-0.5085690705	0.4708875698	0.2044041702	0.9909411528	0.1499200962	0.9988662606
Ccdc97	-0.1662910016	0.5889026987	-0.6419105671	0.0033138187	-0.0526781597	0.9999613492	0.0206965162	0.9999999737	-0.4756195655	0.0449872166	0.1136128419	0.9916927971	0.1869875178	0.8728184155
Ccdc99	0.4087932505	0.043063985	0.6180254051	0.0548893634	-0.2690246875	0.8097850912	-0.5694610764	0.0924022922	0.2092321546	0.9399104912	-0.677817938	0.0228604996	-0.9782543269	0.0003047104
Cchcr1	0.1327607692	0.9174342606	0.1431042593	0.989520405	0.117444537	0.9970836994	0.1914234722	0.9450329859	0.01034349	1	-0.0153162322	0.9999999996	0.058662703	0.9999830962
Ccin	0.035846398	0.9999695165	0.3635883958	0.3181450404	-0.2751794282	0.6303592403	-0.3581997986	0.334109678	0.3277419979	0.4235513677	-0.3110258262	0.4854513163	-0.3940461966	0.2235606345
Cck	0.1879795609	0.9807696404	0.5083685833	0.743274347	0.4306011528	0.8648812034	0.4313928194	0.8638480241	0.3203890224	0.9699668204	0.2426215919	0.9945240523	0.2434132585	0.9944074753
Cckar	-0.1796857382	0.592740584	0.1007483056	0.9976342572	0.2802005278	0.5965558118	0.254163375	0.697650706	0.2804340438	0.5905645722	0.459886266	0.0959952386	0.4338491132	0.1330745974
Cckbr	0.2386672724	0.6612286632	-0.0725229769	0.999983227	0.4017855417	0.5832546965	0.566514338	0.211332415	-0.3111902493	0.8215071816	0.1631182692	0.9946285297	0.3278470655	0.7813328029
Ccl1	0.3213504808	0.6884913939	-0.2315500463	0.9932331937	0.8869799537	0.1167956776	0.8356343056	0.158384311	-0.5529005271	0.5839078661	0.5656294729	0.5577780779	0.5142838248	0.6632475356
Ccl11	-0.702353422	0.0261281127	-1.1450965417	0.0183722008	0.1787379491	0.9987391701	0.6131610509	0.46233999	-0.4427431197	0.794121199	0.8810913711	0.104464411	1.3155144729	0.0034964709
Ccl12	0.4237619017	0.1603320035	-0.3216119213	0.8612668417	1.4120987037	8.50E-05	1.0892638889	0.0032920887	-0.745373823	0.075785666	0.988336802	0.0072483906	0.6655019872	0.1449971557
Ccl17	1.8001924968	0.0086353074	-1.2708292269	0.5666645146	-0.5630452917	0.9890462847	-0.6174283009	0.9809038764	-3.0710217236	0.0024808886	-2.3632377885	0.0338856302	-2.4176207977	0.0282531787
Ccl19	2.1592755395	2.93E-10	0.4238347917	0.9177303395	0.801012963	3.54E-01	-0.049810625	0.9999999807	-1.7354407479	0.0008905513	-1.3582625766	0.0150246526	-2.2090861645	1.70E-05
Ccl2	2.9176535556	1.22E-06	-1.3857943148	0.3975441583	2.1428414722	0.0519868941	-0.6011617685	0.976610493	-4.3034478704	2.74E-06	-0.7748120833	0.9132002269	-3.5188153241	0.000149302
Ccl20	1.27805861	3.70E-09	-0.5555440093	0.2671711751	0.4822396481	0.4203393707	0.0641896481	0.9999951703	-1.8336026193	2.20E-08	-0.7958189619	0.031634788	-1.2138689619	0.0002374022
Ccl21a	1.4594472158	1.78E-07	-0.6704477593	0.3489255316	1.7793301111	5.90E-05	1.3231326574	0.0039045865	-2.1298949751	5.54E-07	0.3198828953	0.9515424483	-0.1363145584	0.9998220479
Ccl22	1.2297325946	8.06E-07	-0.1200922523	0.9998257482	1.3359315903	0.0008528268	0.6894664977	0.2089817846	-1.3498248469	0.0004822009	0.1061989957	0.9999366049	-0.5402660969	0.4577825754
Ccl24	-1.3175502618	4.45E-14	-0.1377186806	0.9920486714	-0.6958547917	0.0130313212	-0.5433714815	0.0855235446	1.1798315812	2.67E-06	0.6216954701	0.0285191408	0.7741787803	0.0032410873
Ccl25	0.1140743397	0.7129707035	0.0688941296	0.9982338497	0.4574604259	0.0083289426	0.650461537	7.73E-05	-0.0451802101	0.9999236302	0.3433860862	0.0725956068	0.5363871973	0.0009198785
Ccl26	0.0265261699	0.9999999315	0.8356033796	0.0566144443	-0.2869810648	0.9349804196	-0.4881692593	0.5282600365	0.8090772098	0.0613183174	-0.3135072347	0.9025269006	-0.5146954291	0.4584356996
Ccl27a	-0.0917856592	0.9999327651	-0.3628599398	0.9653993986	-0.8380073472	0.31878731	-0.7199537824	0.4895864835	-0.2710742806	0.994364717	-0.746221688	0.4386530679	-0.6281681232	0.6375858411
Ccl28	0.2154338803	0.842164265	-0.8136094815	0.0539975609	0.3935657963	0.7197486684	0.2370245463	0.9719255319	-1.0290433618	0.0055464882	0.178131916	0.9954178309	0.021590666	0.9999999996
Ccl3	0.9505986645	0.0284405347	-0.1809832407	0.999855726	0.296843912	0.9953037365	-0.7448684722	0.5965974291	-1.1315819053	0.1469586388	-0.6537547525	0.7277032532	-1.6954671368	0.0067835926
Ccl4	0.2923291517	0.1436136084	-0.1292471019	0.9913143268	0.6817936852	0.0074263436	0.6224253519	0.0178696267	-0.4215762536	0.1960024506	0.3894645335	0.2720183448	0.3300962001	0.4591164103
Ccl5	3.0190295353	1.06E-10	-0.6897088194	0.8193260722	0.5789132176	9.16E-01	-1.2977911806	0.181696515	-3.7087383547	9.59E-08	-2.4401163177	0.0005603099	-4.3168207158	3.59E-09
Ccl6	0.2242110823	0.8629009987	-0.0652958889	0.9999982355	0.4990426759	0.5487466741	0.7104643426	0.17685788	-0.2895069712	0.9462503939	0.2748315937	0.9592878131	0.4862532603	0.572164666
Ccl7	2.2771775881	4.12E-06	-0.9316789005	0.6259512336	1.8999176736	0.0299375062	-0.3859339005	0.994935668	-3.2088564886	2.23E-05	-0.3772599145	0.9959248324	-2.6631114886	0.0005486507
Ccl8	0.6347472468	0.3276206803	-1.1763860046	0.1677726205	0.5325760324	0.9019860136	-0.608258088	0.8264584645	-1.8111332514	0.0056235244	-0.1021712144	0.999998883	-1.2430053348	0.1159345066
Ccl9	1.8289459306	7.76E-06	-0.3491785602	0.9910024275	2.5658293565	8.12E-05	1.7562034769	0.0113723564	-2.1781244907	0.0006297043	0.7368834259	0.669623594	-0.0727424537	0.9999999299
Ccm2	0.0083840748	0.9999999996	0.0049118472	1	-0.2843581065	0.5643382547	-0.2682302824	0.6281774585	-0.0034722276	1	-0.2927421813	0.5243356601	-0.2766143572	0.5898466916
Ccna1	0.0843667991	0.996873198	-0.4532577361	0.313205322	0.1257279352	0.9977537266	0.0568646481	0.9999935392	-0.5376245353	0.1436345623	0.041361136	0.9999995149	-0.027502151	0.9999999807
Ccna2	1.0557580294	0.0034271993	-1.0005297199	0.1689988828	0.5667693542	0.7568919056	0.7658539375	0.4390811906	-2.0562877493	0.0001031027	-0.4889886752	0.8649739966	-0.2899040919	0.9922561604
Ccnb1	1.0247046325	0.0083582647	0.2278663472	0.9988295863	0.4021909306	0.9584809267	0.4273186157	0.94298455	-0.7968382853	0.4430446743	-0.6225137019	0.7176765513	-0.5973860167	0.7556468315
Ccnb1ip1	-0.230311922	0.1154707031	-0.2291379583	0.5649184423	-0.260781338	0.4171404425	-0.353884162	0.127350726	0.0011739637	1	-0.030469416	0.9999983867	-0.12357224	0.9665088493
Ccnb2	0.8781167618	0.0576270617	-0.8449759306	0.4724495202	0.5621952731	0.8560149526	0.5630582824	0.8551166744	-1.7230926923	0.0067437669	-0.3159214886	0.9940664766	-0.3150584793	0.9941722736
Ccnb3	0.1632815748	0.8405613743	-0.2007572037	0.9480534823	0.4096450648	0.3709308349	0.4727742083	0.2235112584	-0.3640387785	0.4976211238	0.24636349	0.8647774126	0.3094926335	0.6795907161
Ccnc	-0.0261571346	0.9999997764	0.0085075556	1	-0.7344326759	0.0444518677	-1.0664855231	0.0010267782	0.0346646902	0.999999946	-0.7082755413	0.0494920027	-1.0403283885	0.0009888705
Ccnd1	0.6068490246	0.0022690776	-0.5748490185	0.1436024407	0.0003813519	1	-0.5270089954	0.2139218064	-1.1816980431	5.66E-05	-0.6064676727	0.0972878507	-1.1338580199	0.0001226052
Ccnd2	-0.1002006437	0.996981439	0.8215989005	0.0338242742	-0.0953164236	0.9999142611	-0.2288794329	0.9687254818	0.9217995442	0.0099715178	0.0048842201	1	-0.1286787892	0.9992920436
Ccnd3	0.0773360192	0.9959896748	-0.6425991019	0.0214346254	0.2368838611	0.8402016766	0.2682104815	0.7447655485	-0.7199351211	0.0056261636	0.1595478419	0.9786794018	0.1908744623	0.9424987149
[truncated: 16,704 more rows]
