# Supplementary material for: Combination of subtherapeutic anti-TNF dose with dasatinib restores clinical and molecular arthritogenic profiles better than standard anti-TNF treatment
Source: J Transl Med. 2021 Apr 23;19:165. doi: 10.1186/s12967-021-02764-y (PMC8063445; doi:10.1186/s12967-021-02764-y)
Supplement: Supplementary file 3 — Additional file 3. Normalized gene expression values for all genes in all replicates. [file 12967_2021_2764_MOESM3_ESM.tsv]

State	A1bg	A1cf	A2ld1	A2m	A3galt2	A4galt	A4gnt	Aaas	Aacs	Aadac	Aadacl2	Aadat	Aagab	Aak1	Aamp	Aanat	Aard	Aars	Aars2	Aasdh	Aasdhppt	Aass	Aatf	Aatk	Abat	Abca1	Abca12	Abca13	Abca14	Abca15	Abca16	Abca17	Abca2	Abca3	Abca4	Abca5	Abca6	Abca7	Abca8a	Abca8b	Abca9	Abcb10	Abcb11	Abcb1a	Abcb1b	Abcb4	Abcb5	Abcb6	Abcb7
Exp1Wt_1	2.96711888888889	4.14385236111111	5.65081194444444	5.60635680555556	4.81245819444444	7.90372944444445	4.72844027777778	6.89948708333333	7.85227208333333	2.92477972222222	3.76802819444444	3.23520520833333	6.71978791666667	7.78781222222222	7.96497694444444	4.75422569444444	4.52814472222222	7.87263152777778	5.124045	6.51354180555556	7.84597041666667	3.56843097222222	7.75485861111111	6.43670069444444	6.70190458333333	9.4406325	3.80603944444444	5.23547680555556	4.60251027777778	4.09629805555556	3.068185	4.43925333333333	7.48493819444445	7.46209513888889	4.12626666666667	8.98027652777778	7.28914708333333	6.69697208333333	10.3263033333333	8.38408638888889	8.98265888888889	6.55423416666667	3.23154847222222	8.15188652777778	7.78260402777778	8.27529513888889	3.99731333333333	7.03580152777778	8.77943986111111
Exp1Wt_2	3.34512208333333	4.10228263888889	5.94328791666667	6.70822263888889	4.83673986111111	7.77607138888889	4.46259875	7.13768402777778	8.3184225	2.76334277777778	4.0018175	3.53585694444444	6.75170194444445	8.14071930555556	8.33339055555555	4.90446013888889	4.59010263888889	7.65135375	5.30467458333333	6.47622111111111	8.00349708333333	3.58012208333333	8.17982236111111	6.33328388888889	6.58610125	9.67753041666667	3.85025152777778	5.24571291666667	4.1698575	3.88419472222222	3.02044805555556	3.98497222222222	7.29895791666667	7.29379791666667	4.18830680555556	9.0206675	7.26645208333333	6.88811208333333	10.3447148611111	8.35402875	8.99915027777778	6.75613819444444	3.26726625	8.27968736111111	7.87224680555556	8.17039958333333	3.90082777777778	6.95608222222222	8.67265111111111
Exp1Wt_3	3.05375361111111	4.02564263888889	5.96595152777778	5.53921541666667	4.83882138888889	7.97992972222222	4.66437083333333	6.93388027777778	7.94031361111111	2.8954375	3.95496486111111	3.28374319444444	6.73334527777778	8.04415569444445	8.03073486111111	4.94482930555556	4.60629305555556	7.77344916666667	5.20040222222222	6.55867430555556	7.95164736111111	4.34988819444444	8.03540375	6.18802305555556	6.58700527777778	9.78192402777778	3.89901944444444	5.04873402777778	3.85538402777778	4.04147930555556	2.74832111111111	4.19395125	7.34674722222222	7.49585833333333	4.02068930555556	9.09824694444445	7.38814375	6.85078736111111	10.5684033333333	8.68873611111111	9.30753805555556	6.80835125	3.41479194444444	8.40666416666667	8.11024736111111	8.06122097222222	3.99010486111111	7.09168791666667	8.67404361111111
Exp2Wt_1	2.98770013888889	3.99692819444444	7.68391263888889	5.93743013888889	4.48774402777778	7.87876611111111	4.62946541666667	7.29766666666667	6.74127763888889	2.81937291666667	3.48382708333333	3.99010486111111	5.99124444444444	8.11167041666667	8.04682625	4.89940416666667	2.96636097222222	7.27700222222222	5.28098916666667	6.05784319444444	8.04547125	4.23977277777778	7.04233388888889	5.52347	6.85109041666667	9.38352944444444	3.60049180555556	4.85028055555556	4.27656152777778	4.57100166666667	2.85505319444444	3.99658708333333	7.40555361111111	7.06376333333333	4.15421388888889	7.93633638888889	7.18863513888889	6.59302694444444	9.42558708333333	8.24162430555555	8.45953986111111	6.42572263888889	3.02616569444444	7.17219708333333	6.49444	8.88638819444444	4.17223013888889	6.86180319444444	8.73296347222222
Exp2Wt_2	2.89157944444444	4.18729041666667	7.60420097222222	5.3924525	4.85287888888889	7.79790194444444	4.61438125	7.57188805555556	6.94785472222222	2.95732652777778	4.33471486111111	3.63987222222222	6.050655	8.14748444444444	7.916135625	4.8608725	3.23337277777778	7.11753597222222	5.34217583333333	6.01758944444444	7.70314888888889	4.28910569444444	7.27941597222222	5.42199944444444	6.97870041666667	9.42969194444444	4.55589861111111	5.38927541666667	4.23735180555556	4.41671847222222	2.99729944444444	4.3271825	7.35199208333333	7.28406736111111	4.23567166666667	7.7470975	7.09507875	6.74269430555556	9.56074138888889	8.05877055555556	8.37125263888889	6.393135	3.06508847222222	6.92328208333333	6.58987333333333	8.11236805555556	4.32106625	6.84587375	8.42566597222222
Exp2Wt_3	2.97883277777778	4.25043833333333	7.62846527777778	6.51033694444444	4.76240763888889	7.80653305555556	4.57501972222222	7.20377277777778	7.08551472222222	3.08857625	3.12764527777778	3.32287902777778	5.99671277777778	8.21080944444444	8.02977694444444	4.80632680555556	3.59726611111111	7.29835055555555	5.46584319444444	5.95160166666667	7.93673763888889	4.27398819444444	7.21148180555555	5.45645416666667	7.14563486111111	9.35425180555556	3.58161458333333	5.06735541666667	4.34901333333333	4.51919402777778	2.73497597222222	4.17799555555556	7.36551638888889	7.28118791666667	4.40743736111111	8.03144138888889	6.99423027777778	6.65583097222222	9.65811805555555	8.19046194444444	8.52290611111111	6.54641222222222	2.9713375	7.29258861111111	6.45547694444444	8.32944055555556	4.33208027777778	6.77436097222222	8.57929569444445
Exp2Wt_4	2.95294041666667	3.95068527777778	7.79370083333333	5.94394777777778	4.79346541666667	7.62728458333333	4.70074027777778	7.22513805555556	6.66462	3.00707930555556	3.60639888888889	3.38249958333333	5.90397958333333	8.12911986111111	8.03307055555556	4.86248402777778	3.46863652777778	7.38316777777778	5.52381555555556	5.87914027777778	7.97721291666667	3.87760375	7.32929513888889	5.5599	7.02706513888889	9.10058486111111	3.49541569444444	4.4621875	4.27135722222222	4.65791527777778	2.70213305555556	4.32052180555555	7.33571791666667	6.89604763888889	4.26751881944444	8.560965	6.45108222222222	6.57426361111111	9.51276236111111	8.27326722222222	8.26586513888889	6.33770722222222	3.30765527777778	7.18863513888889	6.53399555555556	9.01317069444445	4.34235083333333	7.02929222222222	8.83834444444445
Exp3Wt_1	4.15329680555556	4.00959277777778	7.96252638888889	6.87875763888889	5.14514319444444	8.48489125	3.88959104166667	7.78508166666667	6.96540638888889	3.21828319444444	3.54234722222222	3.86029944444444	6.68325666666667	7.80825388888889	8.560965	4.88417972222222	4.70862847222222	7.93076111111111	6.75585138888889	6.08277930555556	7.41894458333333	4.18563277777778	7.06681263888889	6.40069611111111	5.50882555555556	9.72681805555556	4.15035638888889	4.43628388888889	3.88791555555556	4.27248736111111	3.04035291666667	4.90955888888889	7.32894583333333	7.52166111111111	4.66067569444444	8.09991402777778	7.39578375	6.60219402777778	9.02938013888889	7.84000083333333	9.42969194444444	7.64941402777778	3.84166930555556	7.05817180555556	6.73036847222222	9.04377541666667	4.15236722222222	7.43016361111111	8.25954097222222
Exp3Wt_2	4.11608277777778	4.02706375	8.17389916666667	6.44717208333333	5.31142972222222	8.48750652777778	3.89547388888889	7.75833833333333	6.88989555555556	3.14243013888889	3.53032805555556	3.80603944444444	6.97281208333333	7.81389083333333	8.41076013888889	5.06408944444444	4.54284652777778	7.93867069444444	6.61189416666667	6.29831791666667	7.37998361111111	4.43539916666667	7.09602958333333	6.15698875	5.49751055555556	9.51095986111111	4.17543652777778	4.3757325	4.06411513888889	4.09336444444444	3.12838083333333	4.70310791666667	7.27941597222222	7.46019680555556	4.86448736111111	8.13288138888889	7.48411083333333	6.44136416666667	8.93892638888889	8.04103347222222	9.48784958333333	7.70504222222222	3.98209611111111	6.77675423611111	6.58610125	9.40780152777778	3.90761680555556	7.47732638888889	8.17039958333333
Exp3Wt_3	4.06563125	3.9651775	8.39417555555556	6.36246722222222	5.11909097222222	8.40347625	3.85150722222222	7.85615722222222	6.83560194444444	3.29009055555556	3.53032805555556	3.82986666666667	6.90629291666667	7.81418972222222	7.94164138888889	5.12536041666667	4.47611305555556	7.90372944444445	6.62421986111111	6.23443083333333	7.35066513888889	4.16552847222222	6.67967541666667	6.28181861111111	5.46840208333333	9.27470458333333	5.14377277777778	4.54341027777778	4.09695152777778	4.42839777777778	3.215755	4.88788361111111	7.42927347222222	7.41809319444444	4.94653125	7.78440041666667	7.79492763888889	6.70064444444444	8.84554069444444	8.05981555555556	9.20686972222222	7.68055972222222	4.10332819444444	6.74671930555555	6.38504319444445	9.24720458333333	3.96406597222222	7.3297025	8.17643597222222
Exp1Tg_1	3.10052027777778	3.64238027777778	5.47636013888889	4.87368958333333	4.90074583333333	7.44794444444444	4.72829680555555	7.4994825	7.01702305555556	3.12276722222222	3.44294361111111	3.36946444444444	6.79085930555556	7.91169069444445	8.08771	5.06765833333333	4.26644263888889	7.83822138888889	5.15821152777778	6.3873325	7.55980319444445	3.37438638888889	8.07677166666667	6.33694916666667	6.2547275	10.4477079166667	3.71937166666667	4.83475541666667	4.01948375	3.92188319444444	2.77915388888889	4.04050583333333	7.23938930555556	7.39174847222222	4.41003055555556	7.71059138888889	6.37448236111111	7.26332541666667	8.60290291666667	6.457215	8.76004694444445	6.72983090277778	3.33817625	8.10487291666667	8.50688138888889	7.46453111111111	3.758185	6.93115722222222	9.11066194444444
Exp1Tg_2	3.71513333333333	3.80484486111111	5.4793725	5.12500430555556	4.96093333333333	7.39455722222222	5.09299722222222	7.37116819444444	6.95907555555556	3.02802902777778	3.31578958333333	3.38360430555556	6.77071902777778	7.93967625	7.89263430555556	5.24815236111111	4.15421388888889	7.78781222222222	4.90506236111111	6.15411583333333	7.52226152777778	3.71647097222222	8.11695625	6.42928875	6.57356222222222	10.3511530555556	3.29817833333333	4.48160305555556	3.904155	4.00821847222222	2.70576013888889	4.90362069444445	7.23205944444444	7.28246013888889	4.73677611111111	7.58989013888889	6.36418444444444	7.08763347222222	8.60060916666667	6.07583388888889	8.66270069444444	6.51525430555556	3.333115	7.93076111111111	8.31071013888889	7.46552625	3.38481680555556	6.70094180555555	8.96808388888889
Exp1Tg_3	3.71320638888889	3.65725430555556	5.34419805555556	5.50772208333333	5.21054666666667	7.25305111111111	5.09392847222222	7.30142375	6.86002819444444	3.22722263888889	3.39773055555556	3.73613597222222	6.60356972222222	7.59048222222222	7.89196069444445	5.21841736111111	4.10750472222222	7.85822388888889	4.84339625	5.91103763888889	7.42958069444444	3.40291416666667	8.05343	6.35628180555556	6.84165805555556	10.4677877777778	3.6106525	4.30966486111111	4.1551775	3.93990486111111	2.66465708333333	4.90331638888889	7.29442916666667	7.38250805555556	4.95949291666667	7.38509013888889	5.92501041666667	6.96876444444444	8.43626444444444	5.81900722222222	8.53013958333333	6.24648083333333	3.30194111111111	8.20246513888889	8.25281875	7.49459611111111	3.30661833333333	6.93922236111111	9.20622361111111
Exp2Tg_1	2.73321708333333	4.31091	7.23290444444445	6.11888097222222	4.72262708333333	7.90306180555556	4.56314513888889	7.99947333333333	7.07832138888889	2.940645	4.07752027777778	3.55445152777778	6.45044597222222	8.08505152777778	8.08238291666667	4.73280472222222	3.29817833333333	7.15374791666667	5.42117208333333	6.00625722222222	7.67505708333333	3.91597930555556	7.13143930555556	5.25246513888889	6.48632625	9.97276291666667	3.62309930555556	5.41371513888889	4.51994361111111	4.62066444444444	2.60330916666667	4.20935013888889	7.39144388888889	7.42352986111111	4.58827305555556	7.08729180555556	5.86631791666667	7.07425583333333	7.8515825	6.31111833333333	7.94356013888889	6.45917180555556	3.08021944444444	7.23412833333333	7.19143847222222	6.56936791666667	4.29352958333333	6.44552791666667	8.53836319444444
Exp2Tg_2	3.09631861111111	4.27149486111111	7.19015986111111	5.75551819444444	4.30707722222222	7.76302444444444	4.70757027777778	7.92156583333333	6.85755013888889	3.09839833333333	3.55147847222222	3.04768388888889	6.20784166666667	8.09952194444444	8.07248347222222	4.57858375	3.49750472222222	7.13176625	5.43074013888889	5.98974930555556	7.61905486111111	4.00854097222222	7.35674819444445	5.23793416666667	6.49605208333333	10.3263033333333	3.73177430555556	5.07830277777778	4.27272819444444	4.47989708333333	2.81937291666667	4.40101194444444	7.50087333333333	7.54148652777778	4.25790847222222	6.63453125	6.48835375	7.19223777777778	8.15736777777778	6.52723902777778	8.21000208333333	6.27150486111111	2.86284055555556	7.30362166666667	7.27632902777778	7.00609277777778	4.22775625	6.38694291666667	8.56960402777778
Exp2Tg_3	2.94157319444444	4.35280652777778	7.42322236111111	5.73224930555556	4.68757652777778	7.86081402777778	4.50042333333333	7.70844833333333	6.70225930555556	3.00459722222222	4.79653680555556	3.34167777777778	6.30276569444444	8.05207291666667	8.08578152777778	4.80809083333333	2.93649486111111	7.13710958333333	5.35198291666667	6.12884527777778	7.63568263888889	3.70883583333333	7.13834055555555	5.36078513888889	6.43219680555556	10.0881556944444	5.42417652777778	4.47813652777778	4.40012055555556	4.37718361111111	2.95112805555556	3.89125319444444	7.29956402777778	7.25554541666667	4.24876736111111	7.42927347222222	6.16111458333333	6.99293791666667	8.23224847222222	6.93732694444444	7.96763805555556	6.0728275	2.86214083333333	7.03032527777778	7.20580486111111	7.73782833333333	4.24703	6.46280472222222	8.81514013888889
Exp2Tg_4	3.13269583333333	4.19762555555556	7.2103125	5.39404541666667	4.67122458333333	7.92408972222222	4.77410354166667	7.85790361111111	6.96413888888889	2.96898416666667	3.58365666666667	3.21271388888889	6.26205277777778	8.03790972222222	7.96200083333333	4.80809083333333	3.49426041666667	7.16073930555556	5.37735388888889	5.99599569444444	7.77774055555555	4.00320361111111	7.32526027777778	5.23403388888889	6.51387625	9.93220861111111	3.78665847222222	4.62638902777778	4.60978375	4.706405	2.77915388888889	4.228785	7.33870486111111	7.39704527777778	4.13329041666667	6.56348	6.1226275	6.97477194444444	7.81628375	6.33936527777778	8.11060277777778	6.00844166666667	3.09171638888889	7.18275902777778	7.05257430555556	6.54136763888889	4.12220472222222	6.4430725	8.66270069444444
Exp3Tg_1	4.25617152777778	3.99183472222222	7.602095	6.54093458333333	4.80290305555556	8.66413361111111	4.04317694444444	8.48794638888889	7.23701125	3.25176194444444	3.42616069444444	3.86199416666667	7.36741486111111	7.81075125	8.33612361111111	5.29506027777778	4.54947027777778	7.66410930555556	6.61189416666667	6.19317583333333	7.00028902777778	4.180135	7.15214097222222	6.12362138888889	5.366095	10.3304161111111	4.16393805555556	4.93344166666667	3.98969138888889	4.18858611111111	3.22225333333333	4.79927625	7.52824319444444	7.71994305555556	4.83959027777778	6.85654138888889	6.12948208333333	7.10214583333333	7.40529055555556	6.11196930555556	8.85658236111111	7.44197805555556	3.71745680555556	6.93889222222222	7.39274375	6.65724375	4.12797916666667	6.87815305555556	7.85721611111111
Exp3Tg_2	4.08163597222222	3.89734416666667	7.82017444444444	6.30660458333333	4.90446013888889	8.62921208333333	3.97551402777778	8.36755625	6.86696138888889	3.38481680555556	3.50598097222222	3.72268486111111	7.16955805555556	7.71425097222222	8.28713444444444	5.34525583333333	4.54977319444444	7.71679652777778	6.57741680555556	6.226629375	7.01925791666667	4.18246680555556	6.98345083333333	6.13166930555556	5.20777069444445	10.2782179166667	4.26610819444444	4.72403930555556	3.92442222222222	4.20120625	3.21828319444444	4.80418118055556	7.51619777777778	7.74683388888889	4.78335125	7.11689347222222	6.36103180555556	7.08236736111111	7.79659611111111	6.73581236111111	9.18194597222222	7.40410875	3.86711888888889	6.90417402777778	7.60679666666667	7.96227319444445	3.97514	6.86279819444444	8.07283819444444
Exp3Tg_3	4.15236722222222	3.99274041666667	7.66095180555556	6.23165694444444	5.02432722222222	8.65354347222222	3.91851458333333	8.34068805555555	7.05350888888889	3.23799451388889	3.36077930555556	3.82856333333333	7.25458555555555	7.67363375	8.49472833333333	4.92265666666667	4.53161833333333	7.63152291666667	6.54290333333333	6.23644069444444	6.90922277777778	4.08815972222222	7.18566930555556	5.96889833333333	5.34419805555556	10.2168080555556	4.23158541666667	4.97528708333333	3.95338236111111	4.11299486111111	3.22285236111111	4.84672333333333	7.40439930555556	7.53062472222222	4.75422569444444	7.45359055555555	5.83697930555556	7.17370805555556	7.96322388888889	6.84370861111111	8.98511819444444	7.55168833333333	3.59308041666667	6.85713513888889	7.27068847222222	7.97281763888889	4.05620097222222	6.87683236111111	8.07944402777778
Exp4Tg_1	4.29828888888889	4.01137597222222	7.21148180555555	5.70598333333333	5.07220194444444	9.64248680555556	4.35025319444444	7.22782972222222	6.85593152777778	3.00360902777778	4.07163666666667	3.74575513888889	6.66492277777778	7.84000083333333	7.28286083333333	5.11316444444444	4.06290041666667	8.00627194444444	6.36987986111111	5.97382375	7.36112416666667	4.12935277777778	7.67796486111111	6.23278152777778	5.44219833333333	9.92427916666667	5.00068194444444	4.8026675	4.14909916666667	4.22709236111111	3.24931027777778	4.47813652777778	7.72710569444444	7.99388083333333	5.02624506944444	7.40890597222222	5.38854555555556	6.91616069444444	7.33906986111111	6.62820208333333	8.36187180555556	7.74669208333333	3.58251013888889	7.87030333333333	7.71772472222222	7.90571402777778	3.93839694444444	7.07923444444444	8.23022680555556
Exp4Tg_2	4.25422138888889	3.97449375	7.24041986111111	5.95811375	5.08389972222222	9.49596569444444	4.7406475	6.68354583333333	6.55778013888889	2.96108486111111	4.07815027777778	3.86983486111111	6.91616069444444	7.97721291666667	7.08515569444444	5.48779	4.19829847222222	8.039820625	6.51897194444444	6.25139152777778	7.72518486111111	4.02014375	7.47998180555556	6.19932722222222	5.38994277777778	9.55297375	6.01702333333333	4.36308694444444	4.21718902777778	3.98459722222222	3.30984736111111	4.57803736111111	7.52608916666667	7.63757055555556	4.76240763888889	7.69450958333333	6.72746347222222	6.48400708333333	8.20467166666667	7.75546694444445	8.92159791666667	7.71454277777778	3.84614583333333	7.76812923611111	7.11964138888889	8.65491736111111	4.21365388888889	7.24969736111111	8.23787847222222
Exp4Tg_3	4.31059361111111	3.85109805555556	7.10591972222222	7.51354027777778	5.00954777777778	9.41018180555556	4.29750263888889	7.05911013888889	6.82055305555556	2.85892541666667	4.07094416666667	3.65297138888889	6.78139388888889	7.93037263888889	7.30701597222222	5.38143888888889	4.24850416666667	7.94630652777778	6.33905388888889	6.26827125	7.50118652777778	3.97663513888889	7.65703347222222	5.86748236111111	5.23206097222222	10.1229866666667	5.98940763888889	4.97119986111111	4.08643472222222	4.26009888888889	3.29074194444444	4.86703402777778	7.67174375	7.85227208333333	5.00142125	6.53049513888889	6.2309675	6.82425041666667	7.51278430555556	6.87289569444444	8.48489125	7.71994305555556	4.08815972222222	7.55376402777778	7.68266847222222	8.01894708333333	4.03210291666667	6.98373833333333	8.54735527777778
Exp1Rem3_1	2.63599875	4.25458138888889	6.23127569444445	6.39112923611111	4.50013430555556	8.01049652777778	4.48801611111111	6.88581722222222	7.54561930555556	2.90676875	3.88457472222222	3.05896402777778	6.68632027777778	8.14287333333333	8.28121652777778	4.63494319444444	4.21560125	7.86821375	5.10412902777778	6.68665708333333	7.90976402777778	3.73261763888889	8.15038402777778	6.24817861111111	6.69235166666667	9.80545708333333	4.00624	4.537665	4.09590847222222	3.99222138888889	3.19343388888889	3.37501097222222	7.21012611111111	7.4865175	3.52584277777778	9.16716652777778	7.18463805555556	7.07832138888889	10.4410345833333	8.47874055555556	9.25200819444444	6.74792611111111	2.81209722222222	8.21625541666667	7.77607138888889	8.32517347222222	3.87593791666667	7.34710611111111	8.85035847222222
Exp1Rem3_2	3.27342027777778	3.95565777777778	5.72009222222222	5.63693819444444	4.94046236111111	7.81978777777778	4.27248736111111	7.01387375	7.09168791666667	2.88003125	3.55965041666667	3.57804263888889	6.64358763888889	8.12441875	8.04415569444445	4.95072694444444	4.17614208333333	7.95481222222222	5.20100388888889	6.47686583333333	7.84870611111111	3.56278	8.05343	6.39867069444444	6.63453125	9.78098777777778	3.72268486111111	4.24815847222222	4.00260548611111	3.36181611111111	2.86659395833333	3.98846333333333	7.34495291666667	7.33309236111111	4.28819680555556	9.27000097222222	7.13317611111111	7.03032527777778	10.21494125	8.24352208333333	9.07782708333333	6.78103819444445	3.09272402777778	8.13804263888889	7.66060472222222	8.58895083333333	3.55919388888889	7.43205666666667	8.80918319444444
Exp1Rem3_3	3.15025652777778	3.98424680555556	5.87335902777778	6.72467652777778	4.74480944444444	7.62290208333333	4.73873638888889	6.93214138888889	7.38718430555555	2.99124652777778	3.80108569444444	3.47327194444444	6.90085527777778	8.11506763888889	8.21430638888889	4.96663013888889	4.44093055555556	7.97794638888889	5.22221875	6.45627083333333	7.90679694444445	3.09171638888889	8.22316333333333	6.35038625	6.65075222222222	9.73625930555556	3.71689569444444	4.66464736111111	4.20845333333333	3.86199416666667	2.95911638888889	4.24632152777778	7.23468763888889	7.35745416666667	4.43950458333333	9.18999236111111	7.37300361111111	6.94509791666667	10.3947101388889	8.31607027777778	9.24909430555556	6.69639277777778	2.99646777777778	8.26859083333333	7.87224680555556	8.53928027777778	3.82654493055556	7.27157583333333	8.747135
Exp4Das6_1	4.28787611111111	3.87796819444444	7.2613125	4.92871972222222	5.06247097222222	9.74391347222222	4.82944208333333	7.15879958333333	7.11584694444444	3.18619194444444	3.71089513888889	3.91306208333333	6.55778013888889	8.03607625	7.0798325	5.11570347222222	4.33539444444444	8.02499638888889	6.46963777777778	6.11500847222222	7.46088347222222	4.25397958333333	7.6225825	6.53327444444444	5.33255055555556	9.81341180555556	4.7384575	6.45834263888889	4.33175180555556	4.14416083333333	3.11479708333333	4.62288569444445	7.67363375	7.54881958333333	5.29395097222222	7.78374527777778	6.43428180555556	6.91178861111111	8.30484722222222	7.37998361111111	8.54065291666667	7.64779555555556	3.87554305555556	7.77983444444444	7.56671444444444	7.97115972222222	4.22606361111111	7.56320388888889	8.15057958333333
Exp4Das6_2	4.35348930555556	3.91553180555556	7.13379388888889	5.26345361111111	5.13840847222222	9.51834097222222	4.58879013888889	7.16433263888889	7.48780347222222	3.21828319444444	4.455215	3.65071541666667	6.69735902777778	7.95067236111111	7.34836291666667	5.00747513888889	4.23465875	8.23590111111111	6.31595875	5.89890736111111	7.52970916666667	4.06520375	7.83475458333333	6.42997694444444	5.34251236111111	9.60252097222222	7.31915611111111	6.60864930555556	4.20768722222222	4.24041958333333	3.11403597222222	4.40798944444444	7.59633319444444	7.39899347222222	4.85873944444444	7.609855	5.93071930555556	7.00192694444444	8.02128291666667	7.33437625	8.40301958333333	8.28458194444445	3.88113041666667	7.46484111111111	7.34874972222222	8.23520861111111	4.16121041666667	7.62907666666667	8.22931513888889
Exp4Das6_3	4.24947486111111	3.7834075	7.05536583333333	4.92159208333333	5.21205125	9.76395027777778	4.91166638888889	6.9354475	7.06438763888889	3.06141666666667	3.82634680555556	3.79486916666667	6.724315	7.86665	7.27763680555556	4.81515527777778	4.15966458333333	7.99947333333333	6.52175569444444	6.22234277777778	7.44554305555556	4.13481333333333	7.64250361111111	6.44616805555556	5.48307708333333	9.77128958333333	4.83447791666667	6.11950597222222	4.3271825	4.30465819444444	3.42396069444444	4.95397694444444	7.65267875	7.6503525	4.98388833333333	7.62082861111111	6.43569263888889	6.94285611111111	8.38408638888889	7.64402166666667	8.75658333333333	7.73621527777778	3.93335375	7.787435	8.00701986111111	8.25083388888889	4.02273416666667	7.17945361111111	8.34142069444444
Exp4DasRem_1	4.45573291666667	4.00624	7.55917958333333	4.63041958333333	5.25545972222222	9.08585625	4.53083111111111	7.08953375	7.0775775	3.06653944444444	3.79355458333333	3.66794847222222	6.56504763888889	7.97656833333333	7.18695694444444	5.13870069444444	4.44266805555556	7.95808486111111	6.52810666666667	6.06883013888889	7.59955930555556	4.30743111111111	7.72855041666667	6.85939236111111	5.26795763888889	8.87380361111111	4.99361944444444	7.82544097222222	4.28164125	4.20055055555556	2.98157027777778	4.58393013888889	7.71393138888889	7.47495513888889	5.07886527777778	7.54090097222222	7.44794444444444	7.28849458333333	9.12276722222222	8.25954097222222	8.67173916666667	8.13255888888889	3.977015	7.53662055555555	6.30206444444444	9.13075013888889	4.01948375	7.78065805555556	8.35402875
Exp4DasRem_2	4.16393805555556	3.89778277777778	7.41035472222222	5.11292069444444	4.90506236111111	9.42885361111111	4.33387402777778	6.86529083333333	7.32284395833333	3.24544722222222	5.00694333333333	3.78436680555556	6.52740805555556	8.01479263888889	7.41928958333333	5.03538694444444	4.32968972222222	8.05768194444444	6.65583097222222	6.16569513888889	7.38089708333333	3.67333027777778	7.96394097222222	6.79247361111111	5.35810291666667	8.66144819444444	8.09647361111111	6.42084652777778	4.27969416666667	4.25135402777778	2.84664097222222	4.53953611111111	7.56117048611111	7.50690680555556	5.14578444444444	8.03114055555556	7.02825194444444	7.02725305555556	8.96001319444444	8.10884333333333	8.52334125	8.37529222222222	3.79436208333333	7.25159333333333	6.96449902777778	9.15022152777778	4.028095	7.73077833333333	8.14570777777778
Exp4DasRem_3	4.25108347222222	3.97414361111111	7.36242888888889	5.42493972222222	5.08780916666667	9.46173986111111	4.99393680555556	6.42572263888889	6.77436097222222	2.93939597222222	4.00541055555556	3.66258125	6.25075833333333	8.23264805555556	7.17130277777778	5.14979680555556	4.09196055555556	8.19295819444445	6.35861027777778	6.04205777777778	7.71059138888889	4.36630458333333	7.58386513888889	6.53525347222222	5.17113791666667	8.946465	5.88023055555556	5.38776722222222	4.2388425	4.2926575	2.9175625	4.54692819444444	7.59455972222222	7.64941402777778	5.18526083333333	7.74560472222222	7.19383694444445	6.73822680555556	8.41877916666667	7.79690083333333	8.57316486111111	8.18298680555556	4.00624	7.65934388888889	7.24550319444444	9.20555444444445	3.99766208333333	7.70815777777778	8.32197666666667
[truncated: 5,000 more columns]
